# Supplementary material for: Infectious virus shedding duration reflects secretory IgA antibody response latency after SARS-CoV-2 infection
Source: Proc Natl Acad Sci U S A. 2023 Dec 22;120(52):e2314808120. doi: 10.1073/pnas.2314808120 (PMC10756199; doi:10.1073/pnas.2314808120)
Supplement: Supplementary file 2 — Dataset S01 (XLSX) [file pnas.2314808120.sd01.xlsx]

## Sheet: data
	No	Sample_ID	Sample_type	Case_ID	Age	Sex	Prior_infection	Immune_history	Severity	Vaccine_dose_count	Vaccine_type	Dose1_type	Dose2_type	Dose3_type	Days_post_DiagnosisOnset	Days_post_Diagnosis	Days_post_Onset	Days_post_resolution	Observation_period	GISAID_ID	Pango_lineage	Viral_RNA	Viral_isolation	TCID	IgG_N	IgG_Ancestral	IgG_BA.1	IgA_N	IgA_Ancestral	IgA_BA.1	sIgA_Ancestral	sIgA_BA.1	matched_serum_ID	Days_post_Diagnosis	Days_post_Onset	Abs_N	IgG_Ancestral	IgG_BA.1	IgA_Ancestral	IgA_BA.1	NT_Ancestral	NT_BA.1
Unit	-	-	-	-	years	-	-	-	-	doses	-	-	-	-	days	days	days	days	days	-	-	log10 copies/mL	-	log10 TCID50/mL	log10 AU/mL	log10 ng/mL	log10 ng/mL	log10 AU/mL	log10 ng/mL	log10 ng/mL	log10 ng/mL	log10 ng/mL	-	days	days	log10 COI	log10 AU/mL	log10 AU/mL	log10 AU/mL	log10 AU/mL	log10 NT/mL	log10 NT/mL
Sample_type	-	-	-	-	-	-	-	-	-	-	-	-	-	-	-	-	-	-	-	nasal_swab	nasal_swab	nasal_swab	nasal_swab	nasal_swab	nasal_swab	nasal_swab	nasal_swab	nasal_swab	nasal_swab	nasal_swab	nasal_swab	nasal_swab	serum	serum	serum	serum	serum	serum	serum	serum	serum	serum
	1	OMI-001 R2	nasal_swab	OMI-001	39	M	0	Vaccinated	mild	2	mRNA-1273	mRNA-1273	mRNA-1273	NA	1	1	1	-4	16	EPI_ISL_6913953	BA.1	4.055	negative	NA	0.200653	1.20501	1.37009	1.41305	-0.690369	-0.595407	0.358848	0.358848	NA	NA	NA	NA	NA	NA	NA	NA	NA	NA
	4	OMI-001 R5	nasal_swab	OMI-001	39	M	0	Vaccinated	mild	2	mRNA-1273	mRNA-1273	mRNA-1273	NA	14	14	14	9	16	EPI_ISL_6913953	BA.1	4.8072	negative	NA	2.16973	2.52043	2.99792	2.93091	2.13687	2.42834	2.9062	3.16103	NA	NA	NA	NA	NA	NA	NA	NA	NA	NA
	3	OMI-001 R4	nasal_swab	OMI-001	39	M	0	Vaccinated	mild	2	mRNA-1273	mRNA-1273	mRNA-1273	NA	8	8	8	3	16	EPI_ISL_6913953	BA.1	4.92376	negative	NA	0.542678	1.91109	2.26092	1.94021	0.913143	1.04904	1.83264	1.94585	NA	NA	NA	NA	NA	NA	NA	NA	NA	NA
	2	OMI-001 R3	nasal_swab	OMI-001	39	M	0	Vaccinated	mild	2	mRNA-1273	mRNA-1273	mRNA-1273	NA	3	3	3	-2	16	EPI_ISL_6913953	BA.1	7.25614	positive	2.49969	0.838996	1.30959	1.55268	1.2008	-0.986775	-0.615307	0.358848	0.358848	NA	NA	NA	NA	NA	NA	NA	NA	NA	NA
	5	OMI-001 R6	nasal_swab	OMI-001	39	M	0	Vaccinated	mild	2	mRNA-1273	mRNA-1273	mRNA-1273	NA	15	15	15	10	16	EPI_ISL_6913953	BA.1	NA	negative	NA	2.46065	2.81732	3.28694	2.98942	2.01438	2.37087	2.78983	3.11696	OMI-001 B2	15	15	1.2212	5.884	5.24	4.511	3.986	2.5051	1.9031
	6	OMI-001 R7	nasal_swab	OMI-001	39	M	0	Vaccinated	mild	2	mRNA-1273	mRNA-1273	mRNA-1273	NA	16	16	16	11	16	EPI_ISL_6913953	BA.1	NA	negative	NA	2.21751	2.56176	3.03927	2.47398	1.45079	1.79846	2.31077	2.63285	NA	NA	NA	NA	NA	NA	NA	NA	NA	NA
	9	OMI-002 R4	nasal_swab	OMI-002	30	M	0	Vaccinated	asymptomatic	2	mRNA-1273	mRNA-1273	mRNA-1273	NA	12	12	NA	NA	14	EPI_ISL_7194610	BA.1	3.4843	negative	NA	1.61575	2.28172	2.72994	0.916774	0.716441	0.873656	1.23082	1.41995	NA	NA	NA	NA	NA	NA	NA	NA	NA	NA
	8	OMI-002 R3	nasal_swab	OMI-002	30	M	0	Vaccinated	asymptomatic	2	mRNA-1273	mRNA-1273	mRNA-1273	NA	8	8	NA	NA	14	EPI_ISL_7194610	BA.1	5.37438	negative	NA	0.795035	2.03123	2.45143	1.17419	0.99003	1.02434	1.80426	1.93939	NA	NA	NA	NA	NA	NA	NA	NA	NA	NA
	7	OMI-002 R2	nasal_swab	OMI-002	30	M	0	Vaccinated	asymptomatic	2	mRNA-1273	mRNA-1273	mRNA-1273	NA	5	5	NA	NA	14	EPI_ISL_7194610	BA.1	6.27019	positive	1.85733	-2.09784	1.56884	1.99911	0.40514	-0.323899	-0.304544	0.358848	0.358848	NA	NA	NA	NA	NA	NA	NA	NA	NA	NA
	10	OMI-002 R5	nasal_swab	OMI-002	30	M	0	Vaccinated	asymptomatic	2	mRNA-1273	mRNA-1273	mRNA-1273	NA	13	13	NA	NA	14	EPI_ISL_7194610	BA.1	NA	negative	NA	0.57667	1.28195	1.64518	0.759963	0.454053	0.543168	1.24464	1.34468	NA	NA	NA	NA	NA	NA	NA	NA	NA	NA
	11	OMI-002 R6	nasal_swab	OMI-002	30	M	0	Vaccinated	asymptomatic	2	mRNA-1273	mRNA-1273	mRNA-1273	NA	14	14	NA	NA	14	EPI_ISL_7194610	BA.1	NA	negative	NA	0.781068	1.40005	1.75363	0.968296	0.36574	0.495017	1.09875	1.23937	OMI-002 B2	14	NA	0.9232	5.856	5.168	4.08	3.44	1.9031	1.9031
	16	OMI-003 R6	nasal_swab	OMI-003	25	M	0	Vaccinated	mild	2	BNT162b2	BNT162b2	BNT162b2	NA	20	20	19	13	20	EPI_ISL_6914908	BA.1.1	2.39794	negative	NA	1.66315	2.78591	3.39494	2.40744	2.16768	-3.10015	2.78968	3.45132	NA	NA	NA	NA	NA	NA	NA	NA	NA	NA
	13	OMI-003 R3	nasal_swab	OMI-003	25	M	0	Vaccinated	mild	2	BNT162b2	BNT162b2	BNT162b2	NA	8	8	7	1	20	EPI_ISL_6914908	BA.1.1	3.36173	negative	NA	0.555681	2.40255	2.93265	1.12544	0.727093	1.03817	1.21416	1.65414	NA	NA	NA	NA	NA	NA	NA	NA	NA	NA
	15	OMI-003 R5	nasal_swab	OMI-003	25	M	0	Vaccinated	mild	2	BNT162b2	BNT162b2	BNT162b2	NA	19	19	18	12	20	EPI_ISL_6914908	BA.1.1	3.40654	negative	NA	2.16968	3.19993	-3.07562	2.57365	2.36772	-3.10015	2.96809	3.59419	NA	NA	NA	NA	NA	NA	NA	NA	NA	NA
	14	OMI-003 R4	nasal_swab	OMI-003	25	M	0	Vaccinated	mild	2	BNT162b2	BNT162b2	BNT162b2	NA	9	9	8	2	20	EPI_ISL_6914908	BA.1.1	3.65321	negative	NA	1.53224	2.51283	3.02738	1.15157	0.993995	1.37244	1.58266	2.07844	NA	NA	NA	NA	NA	NA	NA	NA	NA	NA
	12	OMI-003 R2	nasal_swab	OMI-003	25	M	0	Vaccinated	mild	2	BNT162b2	BNT162b2	BNT162b2	NA	4	4	3	-3	20	EPI_ISL_6914908	BA.1.1	6.85063	negative	NA	-0.291482	1.96147	2.16443	1.42729	0.356029	0.57216	1.08525	1.40327	OMI-003 B1	4	3	-1.1135	6.042	5.229	3.8	3.114	1.6021	0.3979
	19	OMI-004 R4	nasal_swab	OMI-004	46	M	0	Vaccinated	mild	3	Combined	Ad26.COV2.S	BNT162b2	BNT162b2	10	8	10	-1	13	EPI_ISL_7860193	BA.1	3.97313	negative	NA	1.22123	1.08807	1.57066	0.492085	-0.360232	-0.0578128	0.484277	0.796255	OMI-004 B2	8	10	0.1303	5.065	4.588	3.292	2.827	1.9031	1.9031
	17	OMI-004 R2	nasal_swab	OMI-004	46	M	0	Vaccinated	mild	3	Combined	Ad26.COV2.S	BNT162b2	BNT162b2	7	5	7	-4	13	EPI_ISL_7860193	BA.1	5.78251	negative	NA	0.758552	0.809387	1.1401	0.308473	-0.86478	-0.77967	0.358848	0.358848	NA	NA	NA	NA	NA	NA	NA	NA	NA	NA
	18	OMI-004 R3	nasal_swab	OMI-004	46	M	0	Vaccinated	mild	3	Combined	Ad26.COV2.S	BNT162b2	BNT162b2	8	6	8	-3	13	EPI_ISL_7860193	BA.1	5.99719	positive	1.38021	1.36045	1.21578	1.71454	0.830247	-0.484541	-0.0402145	0.358848	0.358848	NA	NA	NA	NA	NA	NA	NA	NA	NA	NA
	20	OMI-004 R5	nasal_swab	OMI-004	46	M	0	Vaccinated	mild	3	Combined	Ad26.COV2.S	BNT162b2	BNT162b2	11	9	11	0	13	EPI_ISL_7860193	BA.1	6.42921	negative	NA	1.22923	0.867255	1.36349	0.504456	-0.247899	0.0476583	0.358848	0.575307	NA	NA	NA	NA	NA	NA	NA	NA	NA	NA
	21	OMI-004 R6	nasal_swab	OMI-004	46	M	0	Vaccinated	mild	3	Combined	Ad26.COV2.S	BNT162b2	BNT162b2	12	10	12	1	13	EPI_ISL_7860193	BA.1	NA	negative	NA	1.68947	1.2226	1.70599	1.37823	0.263335	0.609815	0.9958	1.42884	NA	NA	NA	NA	NA	NA	NA	NA	NA	NA
	22	OMI-004 R7	nasal_swab	OMI-004	46	M	0	Vaccinated	mild	3	Combined	Ad26.COV2.S	BNT162b2	BNT162b2	13	11	13	2	13	EPI_ISL_7860193	BA.1	NA	negative	NA	1.22123	0.20948	0.817985	0.643877	-0.847725	-0.56134	0.358848	0.358848	NA	NA	NA	NA	NA	NA	NA	NA	NA	NA
	23	OMI-004 R8	nasal_swab	OMI-004	46	M	0	Vaccinated	mild	3	Combined	Ad26.COV2.S	BNT162b2	BNT162b2	14	12	14	3	13	EPI_ISL_7860193	BA.1	NA	negative	NA	-2.09784	-2.41435	-3.07562	-1.60666	-3.4585	-3.10015	0.358848	0.358848	NA	NA	NA	NA	NA	NA	NA	NA	NA	NA
	24	OMI-004 R9	nasal_swab	OMI-004	46	M	0	Vaccinated	mild	3	Combined	Ad26.COV2.S	BNT162b2	BNT162b2	15	13	15	4	13	EPI_ISL_7860193	BA.1	NA	negative	NA	-2.09784	-2.41435	-3.07562	-1.60666	-2.5126	-3.10015	0.358848	0.358848	NA	NA	NA	NA	NA	NA	NA	NA	NA	NA
	26	OMI-005 R3	nasal_swab	OMI-005	1	M	0	Naive	asymptomatic	0	NA	NA	NA	NA	9	9	NA	NA	17	EPI_ISL_7860178	BA.1	3.57978	negative	NA	-2.09784	-2.41435	1.09078	0.77609	-0.522957	0.699886	0.358848	1.67999	NA	NA	NA	NA	NA	NA	NA	NA	NA	NA
	25	OMI-005 R2	nasal_swab	OMI-005	1	M	0	Naive	asymptomatic	0	NA	NA	NA	NA	0	0	NA	NA	17	EPI_ISL_7860178	BA.1	6.72871	positive	3.49996	0.607059	-2.41435	-0.492687	1.27532	-0.854771	-0.229974	0.358848	0.358848	NA	NA	NA	NA	NA	NA	NA	NA	NA	NA
	27	OMI-005 R4	nasal_swab	OMI-005	1	M	0	Naive	asymptomatic	0	NA	NA	NA	NA	16	16	NA	NA	17	EPI_ISL_7860178	BA.1	NA	negative	NA	1.01703	-0.125473	1.47615	0.924764	-0.0600354	1.22954	0.730887	2.03108	NA	NA	NA	NA	NA	NA	NA	NA	NA	NA
	28	OMI-005 R5	nasal_swab	OMI-005	1	M	0	Naive	asymptomatic	0	NA	NA	NA	NA	17	17	NA	NA	17	EPI_ISL_7860178	BA.1	NA	negative	NA	1.30315	0.309448	1.70758	1.12372	0.0720767	1.35258	0.894953	2.15636	NA	NA	NA	NA	NA	NA	NA	NA	NA	NA
	29	OMI-006 R2	nasal_swab	OMI-006	50	M	0	Vaccinated	asymptomatic	2	BNT162b2	BNT162b2	BNT162b2	NA	5	5	NA	NA	17	EPI_ISL_7889642	BA.1	6.87714	positive	2.49969	0.569669	1.12272	1.46296	1.04998	-0.766469	-0.195901	0.358848	0.358848	OMI-006 B1	5	NA	-1.1135	5.842	5.039	3.569	2.799	1.301	0.3979
	30	OMI-006 R3	nasal_swab	OMI-006	50	M	0	Vaccinated	asymptomatic	2	BNT162b2	BNT162b2	BNT162b2	NA	13	13	NA	NA	17	EPI_ISL_7889642	BA.1	NA	negative	NA	0.554332	2.26056	2.61118	1.86616	1.32211	1.67691	2.06474	2.49157	NA	NA	NA	NA	NA	NA	NA	NA	NA	NA
	31	OMI-006 R4	nasal_swab	OMI-006	50	M	0	Vaccinated	asymptomatic	2	BNT162b2	BNT162b2	BNT162b2	NA	16	16	NA	NA	17	EPI_ISL_7889642	BA.1	NA	negative	NA	0.501708	2.26577	2.66596	2.08652	1.66692	2.02067	2.37767	2.79506	NA	NA	NA	NA	NA	NA	NA	NA	NA	NA
	32	OMI-006 R5	nasal_swab	OMI-006	50	M	0	Vaccinated	asymptomatic	2	BNT162b2	BNT162b2	BNT162b2	NA	17	17	NA	NA	17	EPI_ISL_7889642	BA.1	NA	negative	NA	1.15811	2.58274	2.97436	2.00857	1.49573	1.86441	2.23201	2.64393	NA	NA	NA	NA	NA	NA	NA	NA	NA	NA
	34	OMI-007 R3	nasal_swab	OMI-007	31	M	0	Vaccinated	mild	2	BNT162b2	BNT162b2	BNT162b2	NA	8	8	8	3	13	EPI_ISL_7860197	BA.1.1	4.20276	negative	NA	-1.52976	1.7272	2.20281	0.87974	1.26304	1.66497	1.90139	2.40096	NA	NA	NA	NA	NA	NA	NA	NA	NA	NA
	33	OMI-007 R2	nasal_swab	OMI-007	31	M	0	Vaccinated	mild	2	BNT162b2	BNT162b2	BNT162b2	NA	5	5	5	0	13	EPI_ISL_7860197	BA.1.1	4.97955	negative	NA	0.490777	1.72627	2.0658	0.767168	0.513897	0.878122	0.801332	1.28187	NA	NA	NA	NA	NA	NA	NA	NA	NA	NA
	35	OMI-007 R4	nasal_swab	OMI-007	31	M	0	Vaccinated	mild	2	BNT162b2	BNT162b2	BNT162b2	NA	12	12	12	7	13	EPI_ISL_7860197	BA.1.1	NA	negative	NA	0.460368	2.20239	2.67279	0.798273	0.944647	1.31305	1.5155	1.98739	OMI-007 B2	12	12	-0.475	6.118	5.602	4.964	4.441	2.2041	2.2041
	36	OMI-007 R5	nasal_swab	OMI-007	31	M	0	Vaccinated	mild	2	BNT162b2	BNT162b2	BNT162b2	NA	13	13	13	8	13	EPI_ISL_7860197	BA.1.1	NA	negative	NA	0.510092	2.15869	2.66699	0.960188	1.22107	1.64003	1.76379	2.28237	NA	NA	NA	NA	NA	NA	NA	NA	NA	NA
	39	OMI-008 R4	nasal_swab	OMI-008	47	M	1	Infected	asymptomatic	2	BNT162b2	BNT162b2	BNT162b2	NA	9	9	NA	NA	12	EPI_ISL_8605240	BA.1	3.93197	negative	NA	0.912003	1.85389	2.42108	2.06523	1.59913	1.99249	2.20931	2.66154	NA	NA	NA	NA	NA	NA	NA	NA	NA	NA
	37	OMI-008 R2	nasal_swab	OMI-008	47	M	1	Infected	asymptomatic	2	BNT162b2	BNT162b2	BNT162b2	NA	4	4	NA	NA	12	EPI_ISL_8605240	BA.1	NA	negative	NA	-2.09784	1.51584	2.06502	1.01892	1.04062	1.40486	1.68737	2.10957	OMI-008 B1	4	NA	0.1492	5.279	4.839	4.95	4.501	1.6021	1.9031
	38	OMI-008 R3	nasal_swab	OMI-008	47	M	1	Infected	asymptomatic	2	BNT162b2	BNT162b2	BNT162b2	NA	8	8	NA	NA	12	EPI_ISL_8605240	BA.1	NA	negative	NA	0.741963	1.75975	2.29989	1.78042	1.41566	1.79722	2.04713	2.48475	NA	NA	NA	NA	NA	NA	NA	NA	NA	NA
	40	OMI-008 R5	nasal_swab	OMI-008	47	M	1	Infected	asymptomatic	2	BNT162b2	BNT162b2	BNT162b2	NA	11	11	NA	NA	12	EPI_ISL_8605240	BA.1	NA	negative	NA	1.01874	1.90336	2.43759	1.65291	1.30435	1.71763	1.80143	2.24668	NA	NA	NA	NA	NA	NA	NA	NA	NA	NA
	41	OMI-008 R6	nasal_swab	OMI-008	47	M	1	Infected	asymptomatic	2	BNT162b2	BNT162b2	BNT162b2	NA	12	12	NA	NA	12	EPI_ISL_8605240	BA.1	NA	negative	NA	0.952578	2.06603	2.639	1.794	1.35728	1.76508	1.97283	2.43514	NA	NA	NA	NA	NA	NA	NA	NA	NA	NA
	42	OMI-009 R2	nasal_swab	OMI-009	11	M	0	Naive	mild	0	NA	NA	NA	NA	14	5	14	4	6	Draft	BA.1	NA	negative	NA	1.39583	0.76729	1.01714	1.25298	-0.166685	0.12808	0.615003	0.866896	NA	NA	NA	NA	NA	NA	NA	NA	NA	NA
	43	OMI-009 R3	nasal_swab	OMI-009	11	M	0	Naive	mild	0	NA	NA	NA	NA	15	6	15	5	6	Draft	BA.1	NA	negative	NA	1.96111	1.30574	1.64055	1.67703	0.202447	0.441815	0.977482	1.23486	NA	NA	NA	NA	NA	NA	NA	NA	NA	NA
	46	OMI-010 R3	nasal_swab	OMI-010	33	F	0	Vaccinated	mild	2	mRNA-1273	mRNA-1273	mRNA-1273	NA	6	5	6	-6	14	EPI_ISL_7889643	BA.1	3.60206	negative	NA	-0.344854	1.19187	1.45437	1.49233	-0.0617192	0.0757388	0.440361	0.815114	NA	NA	NA	NA	NA	NA	NA	NA	NA	NA
	48	OMI-010 R5	nasal_swab	OMI-010	33	F	0	Vaccinated	mild	2	mRNA-1273	mRNA-1273	mRNA-1273	NA	13	12	13	1	14	EPI_ISL_7889643	BA.1	3.64345	negative	NA	0.726423	1.68602	2.07324	1.62186	0.741097	1.08644	1.43042	1.90507	NA	NA	NA	NA	NA	NA	NA	NA	NA	NA
	44	OMI-010 R1	nasal_swab	OMI-010	33	F	0	Vaccinated	mild	2	mRNA-1273	mRNA-1273	mRNA-1273	NA	1	0	1	-11	14	EPI_ISL_7889643	BA.1	3.70329	negative	NA	-2.09784	-2.41435	0.109403	-0.265016	-1.3433	-1.43287	0.358848	0.358848	NA	NA	NA	NA	NA	NA	NA	NA	NA	NA
	47	OMI-010 R4	nasal_swab	OMI-010	33	F	0	Vaccinated	mild	2	mRNA-1273	mRNA-1273	mRNA-1273	NA	9	8	9	-3	14	EPI_ISL_7889643	BA.1	3.81291	negative	NA	-2.09784	-2.41435	0.197602	0.469293	-0.54749	-0.312299	0.358848	0.358848	NA	NA	NA	NA	NA	NA	NA	NA	NA	NA
	45	OMI-010 R2	nasal_swab	OMI-010	33	F	0	Vaccinated	mild	2	mRNA-1273	mRNA-1273	mRNA-1273	NA	1	0	1	-11	14	EPI_ISL_7889643	BA.1	4.41246	negative	NA	0.955574	0.943475	1.17858	1.70114	-0.303292	-0.233551	0.358848	0.358848	NA	NA	NA	NA	NA	NA	NA	NA	NA	NA
	49	OMI-010 R6	nasal_swab	OMI-010	33	F	0	Vaccinated	mild	2	mRNA-1273	mRNA-1273	mRNA-1273	NA	14	13	14	2	14	EPI_ISL_7889643	BA.1	NA	negative	NA	0.655348	1.63578	2.09289	1.45804	0.378968	0.7148	1.00155	1.47056	NA	NA	NA	NA	NA	NA	NA	NA	NA	NA
	50	OMI-010 R7	nasal_swab	OMI-010	33	F	0	Vaccinated	mild	2	mRNA-1273	mRNA-1273	mRNA-1273	NA	15	14	15	3	14	EPI_ISL_7889643	BA.1	NA	negative	NA	-0.285967	1.21844	1.67712	1.36648	0.864198	1.25773	1.603	2.1106	OMI-010 B2	14	15	0.0334	5.978	5.4	4.412	3.879	1.9031	2.2041
	53	OMI-011 R4	nasal_swab	OMI-011	64	M	0	Vaccinated	mild	2	BNT162b2	BNT162b2	BNT162b2	NA	14	14	13	9	15	EPI_ISL_7860189	BA.1	2.65321	negative	NA	1.34862	2.6411	3.05373	1.44691	1.45165	1.93539	2.03255	2.57904	NA	NA	NA	NA	NA	NA	NA	NA	NA	NA
	51	OMI-011 R2	nasal_swab	OMI-011	64	M	0	Vaccinated	mild	2	BNT162b2	BNT162b2	BNT162b2	NA	8	8	7	3	15	EPI_ISL_7860189	BA.1	5.08009	negative	NA	0.617933	2.26101	2.4599	0.947835	0.234206	0.665226	0.870036	1.38453	NA	NA	NA	NA	NA	NA	NA	NA	NA	NA
	52	OMI-011 R3	nasal_swab	OMI-011	64	M	0	Vaccinated	mild	2	BNT162b2	BNT162b2	BNT162b2	NA	13	13	12	8	15	EPI_ISL_7860189	BA.1	NA	negative	NA	1.2193	2.38279	2.80747	1.34447	1.27341	1.75544	1.82183	2.35781	NA	NA	NA	NA	NA	NA	NA	NA	NA	NA
	54	OMI-011 R5	nasal_swab	OMI-011	64	M	0	Vaccinated	mild	2	BNT162b2	BNT162b2	BNT162b2	NA	15	15	14	10	15	EPI_ISL_7860189	BA.1	NA	negative	NA	0.347776	1.94792	2.30136	1.10937	1.04502	1.54804	1.69154	2.25667	NA	NA	NA	NA	NA	NA	NA	NA	NA	NA
	56	OMI-012 R3	nasal_swab	OMI-012	42	M	0	Vaccinated	mild	2	mRNA-1273	mRNA-1273	mRNA-1273	NA	13	13	12	8	15	EPI_ISL_7860190	BA.1.1	2.87506	negative	NA	1.63681	2.47415	2.84808	2.05136	2.43853	2.70578	2.89691	3.27764	NA	NA	NA	NA	NA	NA	NA	NA	NA	NA
	58	OMI-012 R5	nasal_swab	OMI-012	42	M	0	Vaccinated	mild	2	mRNA-1273	mRNA-1273	mRNA-1273	NA	15	15	14	10	15	EPI_ISL_7860190	BA.1.1	2.90309	negative	NA	2.06586	2.80211	3.27306	2.32863	2.85699	3.18577	3.22798	3.53441	NA	NA	NA	NA	NA	NA	NA	NA	NA	NA
	57	OMI-012 R4	nasal_swab	OMI-012	42	M	0	Vaccinated	mild	2	mRNA-1273	mRNA-1273	mRNA-1273	NA	14	14	13	9	15	EPI_ISL_7860190	BA.1.1	3.49136	negative	NA	2.31032	3.11855	3.6131	2.00229	2.47966	2.81471	2.64495	2.9551	NA	NA	NA	NA	NA	NA	NA	NA	NA	NA
	55	OMI-012 R2	nasal_swab	OMI-012	42	M	0	Vaccinated	mild	2	mRNA-1273	mRNA-1273	mRNA-1273	NA	8	8	7	3	15	EPI_ISL_7860190	BA.1.1	5.33985	negative	NA	1.0181	1.7157	2.00009	1.34918	0.617785	0.840532	1.096	1.47092	NA	NA	NA	NA	NA	NA	NA	NA	NA	NA
	61	OMI-013 R4	nasal_swab	OMI-013	49	M	0	Vaccinated	mild	2	mRNA-1273	mRNA-1273	mRNA-1273	NA	14	14	13	8	15	EPI_ISL_7860188	BA.1	2.87506	negative	NA	1.64422	1.78413	2.24892	1.57268	1.26167	1.63128	1.41967	1.77098	NA	NA	NA	NA	NA	NA	NA	NA	NA	NA
	60	OMI-013 R3	nasal_swab	OMI-013	49	M	0	Vaccinated	mild	2	mRNA-1273	mRNA-1273	mRNA-1273	NA	13	13	12	7	15	EPI_ISL_7860188	BA.1	3.13033	negative	NA	1.40767	1.61405	2.05205	1.492	1.12602	1.51758	1.38331	1.76703	NA	NA	NA	NA	NA	NA	NA	NA	NA	NA
	59	OMI-013 R2	nasal_swab	OMI-013	49	M	0	Vaccinated	mild	2	mRNA-1273	mRNA-1273	mRNA-1273	NA	8	8	7	2	15	EPI_ISL_7860188	BA.1	4.96895	positive	1.38021	1.17771	1.43008	1.82437	1.21364	0.769417	1.19707	1.19646	1.65034	NA	NA	NA	NA	NA	NA	NA	NA	NA	NA
	62	OMI-013 R5	nasal_swab	OMI-013	49	M	0	Vaccinated	mild	2	mRNA-1273	mRNA-1273	mRNA-1273	NA	15	15	14	9	15	EPI_ISL_7860188	BA.1	NA	negative	NA	0.722924	0.773492	1.1664	0.382643	-0.0738743	0.22217	0.358848	0.358848	NA	NA	NA	NA	NA	NA	NA	NA	NA	NA
	65	OMI-014 R4	nasal_swab	OMI-014	31	M	0	Vaccinated	mild	2	mRNA-1273	mRNA-1273	mRNA-1273	NA	14	14	13	9	18	EPI_ISL_7860185	BA.1	4.17898	negative	NA	0.314041	2.25007	2.91676	0.865955	0.95161	1.2809	1.23627	1.53534	NA	NA	NA	NA	NA	NA	NA	NA	NA	NA
	64	OMI-014 R3	nasal_swab	OMI-014	31	M	0	Vaccinated	mild	2	mRNA-1273	mRNA-1273	mRNA-1273	NA	7	7	6	2	18	EPI_ISL_7860185	BA.1	5.46449	positive	1.85733	-2.09784	1.45474	2.01868	0.68118	-0.00778649	0.394297	0.371688	0.587913	NA	NA	NA	NA	NA	NA	NA	NA	NA	NA
	63	OMI-014 R2	nasal_swab	OMI-014	31	M	0	Vaccinated	mild	2	mRNA-1273	mRNA-1273	mRNA-1273	NA	5	5	4	0	18	EPI_ISL_7860185	BA.1	6.25164	negative	NA	-1.2566	1.43462	1.88065	0.795216	-0.310711	-0.0616127	0.358848	0.358848	NA	NA	NA	NA	NA	NA	NA	NA	NA	NA
	66	OMI-014 R5	nasal_swab	OMI-014	31	M	0	Vaccinated	mild	2	mRNA-1273	mRNA-1273	mRNA-1273	NA	17	17	16	12	18	EPI_ISL_7860185	BA.1	NA	negative	NA	0.0364092	1.76337	2.35737	1.17654	1.16535	1.5024	1.68861	2.02107	NA	NA	NA	NA	NA	NA	NA	NA	NA	NA
	67	OMI-014 R6	nasal_swab	OMI-014	31	M	0	Vaccinated	mild	2	mRNA-1273	mRNA-1273	mRNA-1273	NA	18	18	17	13	18	EPI_ISL_7860185	BA.1	NA	negative	NA	1.22682	2.53007	3.19848	1.56762	1.57962	1.92313	2.2368	2.5933	OMI-014 B2	18	17	-0.0164	5.206	4.807	4.213	3.86	2.8062	2.2041
	71	OMI-015 R5	nasal_swab	OMI-015	50	M	0	Vaccinated	mild	2	mRNA-1273	mRNA-1273	mRNA-1273	NA	17	15	17	11	16	EPI_ISL_7860184	BA.1	2.90309	negative	NA	1.45533	2.42064	2.93206	1.81912	1.50019	1.82185	1.57862	1.90595	NA	NA	NA	NA	NA	NA	NA	NA	NA	NA
	72	OMI-015 R6	nasal_swab	OMI-015	50	M	0	Vaccinated	mild	2	mRNA-1273	mRNA-1273	mRNA-1273	NA	18	16	18	12	16	EPI_ISL_7860184	BA.1	2.90309	negative	NA	1.3783	2.34092	2.86971	2.01071	1.69624	2.03943	1.84252	2.19429	OMI-015 B2	16	18	0.9717	6.396	5.791	4.775	4.114	3.1072	2.8062
	70	OMI-015 R4	nasal_swab	OMI-015	50	M	0	Vaccinated	mild	2	mRNA-1273	mRNA-1273	mRNA-1273	NA	16	14	16	10	16	EPI_ISL_7860184	BA.1	3.46982	negative	NA	1.3832	2.34839	2.88243	1.93879	1.58516	1.9245	1.74763	2.09994	NA	NA	NA	NA	NA	NA	NA	NA	NA	NA
	69	OMI-015 R3	nasal_swab	OMI-015	50	M	0	Vaccinated	mild	2	mRNA-1273	mRNA-1273	mRNA-1273	NA	9	7	9	3	16	EPI_ISL_7860184	BA.1	5.36371	negative	NA	0.305993	2.03498	2.53852	1.06645	0.990527	1.16872	1.36675	1.6657	NA	NA	NA	NA	NA	NA	NA	NA	NA	NA
	68	OMI-015 R2	nasal_swab	OMI-015	50	M	0	Vaccinated	mild	2	mRNA-1273	mRNA-1273	mRNA-1273	NA	7	5	7	1	16	EPI_ISL_7860184	BA.1	6.44511	positive	1.85733	-2.09784	1.33205	1.72028	0.398118	-0.0373894	0.101145	0.358848	0.358848	NA	NA	NA	NA	NA	NA	NA	NA	NA	NA
	74	OMI-016 R3	nasal_swab	OMI-016	29	M	0	Vaccinated	mild	3	BNT162b2	BNT162b2	BNT162b2	BNT162b2	10	10	10	7	16	EPI_ISL_8096983	BA.1	4.70372	positive	1.85733	-2.09784	1.04931	1.51553	-0.0140315	-1.68678	-2.08272	0.358848	0.358848	NA	NA	NA	NA	NA	NA	NA	NA	NA	NA
	73	OMI-016 R2	nasal_swab	OMI-016	29	M	0	Vaccinated	mild	3	BNT162b2	BNT162b2	BNT162b2	BNT162b2	6	6	6	3	16	EPI_ISL_8096983	BA.1	6.09526	positive	1.85733	0.535137	2.06544	2.50904	0.857393	-0.649099	-0.149901	0.358848	0.358848	NA	NA	NA	NA	NA	NA	NA	NA	NA	NA
	75	OMI-016 R4	nasal_swab	OMI-016	29	M	0	Vaccinated	mild	3	BNT162b2	BNT162b2	BNT162b2	BNT162b2	14	14	14	11	16	EPI_ISL_8096983	BA.1	NA	negative	NA	-2.09784	0.583405	0.952205	0.337131	-1.25742	-0.845264	0.358848	0.358848	NA	NA	NA	NA	NA	NA	NA	NA	NA	NA
	76	OMI-016 R5	nasal_swab	OMI-016	29	M	0	Vaccinated	mild	3	BNT162b2	BNT162b2	BNT162b2	BNT162b2	15	15	15	12	16	EPI_ISL_8096983	BA.1	NA	negative	NA	-2.09784	-2.41435	0.118284	-0.00681861	-3.4585	-1.25833	0.358848	0.358848	NA	NA	NA	NA	NA	NA	NA	NA	NA	NA
	80	OMI-017 R5	nasal_swab	OMI-017	30	F	0	Vaccinated	mild	2	mRNA-1273	mRNA-1273	mRNA-1273	NA	14	14	14	5	15	EPI_ISL_8096995	BA.1.1	2.95424	negative	NA	1.17505	1.68336	2.11594	0.972772	1.06632	1.38911	1.38454	1.70302	NA	NA	NA	NA	NA	NA	NA	NA	NA	NA
	77	OMI-017 R2	nasal_swab	OMI-017	30	F	0	Vaccinated	mild	2	mRNA-1273	mRNA-1273	mRNA-1273	NA	6	6	6	-3	15	EPI_ISL_8096995	BA.1.1	4.07372	negative	NA	-0.412349	1.30732	1.77722	0.813244	0.252141	0.456348	0.855804	1.05967	NA	NA	NA	NA	NA	NA	NA	NA	NA	NA
	78	OMI-017 R3	nasal_swab	OMI-017	30	F	0	Vaccinated	mild	2	mRNA-1273	mRNA-1273	mRNA-1273	NA	12	12	12	3	15	EPI_ISL_8096995	BA.1.1	NA	negative	NA	1.64263	2.15864	2.72586	1.08929	1.11492	1.41883	1.70239	2.02737	OMI-017 B2	12	12	0.8476	5.984	5.333	4.347	3.806	2.5051	2.2041
	79	OMI-017 R4	nasal_swab	OMI-017	30	F	0	Vaccinated	mild	2	mRNA-1273	mRNA-1273	mRNA-1273	NA	13	13	13	4	15	EPI_ISL_8096995	BA.1.1	NA	negative	NA	1.18581	1.7062	2.1787	0.880895	0.872254	1.20811	1.40794	1.7491	NA	NA	NA	NA	NA	NA	NA	NA	NA	NA
	82	OMI-018 R2	nasal_swab	OMI-018	27	M	0	Vaccinated	mild	2	BNT162b2	BNT162b2	BNT162b2	NA	13	9	13	5	14	EPI_ISL_7834392	BA.1	4.70927	negative	NA	-2.09784	1.8382	2.35525	0.421263	1.22855	1.50872	1.49716	1.71286	NA	NA	NA	NA	NA	NA	NA	NA	NA	NA
	81	OMI-018 R1	nasal_swab	OMI-018	27	M	0	Vaccinated	mild	2	BNT162b2	BNT162b2	BNT162b2	NA	10	6	10	2	14	EPI_ISL_7834392	BA.1	6.14562	negative	NA	-0.261902	1.63742	2.07032	0.65514	0.313556	0.561341	0.557333	0.800744	NA	NA	NA	NA	NA	NA	NA	NA	NA	NA
	83	OMI-018 R3	nasal_swab	OMI-018	27	M	0	Vaccinated	mild	2	BNT162b2	BNT162b2	BNT162b2	NA	17	13	17	9	14	EPI_ISL_7834392	BA.1	NA	negative	NA	1.26635	2.3821	2.95594	1.21898	1.96584	2.27079	2.07888	2.39468	OMI-018 B2	13	17	0.238	6.129	5.596	4.664	4.188	2.5051	2.5051
	84	OMI-018 R4	nasal_swab	OMI-018	27	M	0	Vaccinated	mild	2	BNT162b2	BNT162b2	BNT162b2	NA	18	14	18	10	14	EPI_ISL_7834392	BA.1	NA	negative	NA	0.456604	1.64084	2.13977	0.965516	1.5472	1.89697	1.83137	2.15121	NA	NA	NA	NA	NA	NA	NA	NA	NA	NA
	86	OMI-019 R3	nasal_swab	OMI-019	23	M	0	Vaccinated	mild	2	BNT162b2	BNT162b2	BNT162b2	NA	10	9	10	5	11	EPI_ISL_8605242	BA.1	2.8451	negative	NA	0.0524564	1.63544	2.15686	0.765353	0.85776	1.15333	1.24903	1.63666	NA	NA	NA	NA	NA	NA	NA	NA	NA	NA
	87	OMI-019 R4	nasal_swab	OMI-019	23	M	0	Vaccinated	mild	2	BNT162b2	BNT162b2	BNT162b2	NA	11	10	11	6	11	EPI_ISL_8605242	BA.1	2.8451	negative	NA	-2.09784	1.36528	1.87513	0.681915	0.717352	1.01748	1.26708	1.62785	OMI-019 B2	10	11	-0.2628	4.783	4.21	4.065	3.624	2.2041	1.6021
	85	OMI-019 R2	nasal_swab	OMI-019	23	M	0	Vaccinated	mild	2	BNT162b2	BNT162b2	BNT162b2	NA	4	3	4	-1	11	EPI_ISL_8605242	BA.1	8.04066	positive	3.49996	-2.09784	0.467687	0.756366	0.512519	-1.20377	-0.690991	0.358848	0.358848	NA	NA	NA	NA	NA	NA	NA	NA	NA	NA
	88	OMI-019 R5	nasal_swab	OMI-019	23	M	0	Vaccinated	mild	2	BNT162b2	BNT162b2	BNT162b2	NA	12	11	12	7	11	EPI_ISL_8605242	BA.1	NA	negative	NA	-1.02668	1.02498	1.45156	0.466418	0.190936	0.47069	0.714999	1.12283	NA	NA	NA	NA	NA	NA	NA	NA	NA	NA
	90	OMI-020 R3	nasal_swab	OMI-020	47	M	0	Vaccinated	mild	2	mRNA-1273	mRNA-1273	mRNA-1273	NA	10	10	10	4	16	EPI_ISL_8096984	BA.1	3.57403	negative	NA	-2.09784	1.20411	1.54341	0.757714	0.175913	0.410212	0.358848	0.608134	NA	NA	NA	NA	NA	NA	NA	NA	NA	NA
	89	OMI-020 R2	nasal_swab	OMI-020	47	M	0	Vaccinated	mild	2	mRNA-1273	mRNA-1273	mRNA-1273	NA	7	7	7	1	16	EPI_ISL_8096984	BA.1	6.58559	negative	NA	-0.573251	1.58192	1.89928	1.20105	0.441098	0.754573	0.93203	1.27631	NA	NA	NA	NA	NA	NA	NA	NA	NA	NA
	91	OMI-020 R4	nasal_swab	OMI-020	47	M	0	Vaccinated	mild	2	mRNA-1273	mRNA-1273	mRNA-1273	NA	14	14	14	8	16	EPI_ISL_8096984	BA.1	NA	negative	NA	-0.855006	1.49529	1.90539	0.785774	0.673503	0.927171	0.872531	1.16105	NA	NA	NA	NA	NA	NA	NA	NA	NA	NA
	92	OMI-020 R5	nasal_swab	OMI-020	47	M	0	Vaccinated	mild	2	mRNA-1273	mRNA-1273	mRNA-1273	NA	15	15	15	9	16	EPI_ISL_8096984	BA.1	NA	negative	NA	-2.09784	0.846591	1.12767	0.386232	0.00891728	0.26096	0.358848	0.533014	NA	NA	NA	NA	NA	NA	NA	NA	NA	NA
	94	OMI-021 R3	nasal_swab	OMI-021	38	M	0	Vaccinated	mild	2	BNT162b2	BNT162b2	BNT162b2	NA	11	10	11	5	18	EPI_ISL_8605241	BA.1	4.74896	negative	NA	1.06564	2.5632	3.13317	1.0775	1.63444	1.87957	1.99143	2.34617	NA	NA	NA	NA	NA	NA	NA	NA	NA	NA
	93	OMI-021 R2	nasal_swab	OMI-021	38	M	0	Vaccinated	mild	2	BNT162b2	BNT162b2	BNT162b2	NA	8	7	8	2	18	EPI_ISL_8605241	BA.1	5.29754	negative	NA	-0.158528	2.04865	2.56688	0.755861	0.735937	0.951099	0.990914	1.32229	OMI-021 B2	7	8	-1.1612	5.962	5.356	3.636	3.059	2.2041	1.6021
	95	OMI-021 R4	nasal_swab	OMI-021	38	M	0	Vaccinated	mild	2	BNT162b2	BNT162b2	BNT162b2	NA	17	16	17	11	18	EPI_ISL_8605241	BA.1	NA	negative	NA	1.67391	2.43236	2.87926	1.24006	1.55188	1.8389	1.84324	2.184	NA	NA	NA	NA	NA	NA	NA	NA	NA	NA
	96	OMI-021 R5	nasal_swab	OMI-021	38	M	0	Vaccinated	mild	2	BNT162b2	BNT162b2	BNT162b2	NA	18	17	18	12	18	EPI_ISL_8605241	BA.1	NA	negative	NA	0.890572	1.524	1.89572	1.13237	1.32615	1.66045	1.90712	2.25598	NA	NA	NA	NA	NA	NA	NA	NA	NA	NA
	97	OMI-022 R2	nasal_swab	OMI-022	24	F	1	Infected	mild	2	BNT162b2	BNT162b2	BNT162b2	NA	5	5	5	0	10	EPI_ISL_7860205	BA.1.1	3.30103	negative	NA	1.48179	1.09652	1.62814	0.687008	1.14886	1.43123	1.57603	1.81634	NA	NA	NA	NA	NA	NA	NA	NA	NA	NA
	98	OMI-022 R3	nasal_swab	OMI-022	24	F	1	Infected	mild	2	BNT162b2	BNT162b2	BNT162b2	NA	6	6	6	1	10	EPI_ISL_7860205	BA.1.1	3.44716	negative	NA	1.84691	1.27394	1.75442	0.580792	0.233948	0.371702	0.358848	0.358848	NA	NA	NA	NA	NA	NA	NA	NA	NA	NA
	99	OMI-022 R4	nasal_swab	OMI-022	24	F	1	Infected	mild	2	BNT162b2	BNT162b2	BNT162b2	NA	7	7	7	2	10	EPI_ISL_7860205	BA.1.1	NA	negative	NA	2.33065	1.14265	1.46125	1.57936	0.109264	0.224098	0.358848	0.358848	NA	NA	NA	NA	NA	NA	NA	NA	NA	NA
	100	OMI-022 R5	nasal_swab	OMI-022	24	F	1	Infected	mild	2	BNT162b2	BNT162b2	BNT162b2	NA	8	8	8	3	10	EPI_ISL_7860205	BA.1.1	NA	negative	NA	1.08041	0.439245	0.93078	0.0911777	0.0981282	0.295728	0.358848	0.60321	OMI-022 B2	8	8	2.1514	5.823	5.302	4.045	3.536	2.2041	1.6021
	101	OMI-022 R6	nasal_swab	OMI-022	24	F	1	Infected	mild	2	BNT162b2	BNT162b2	BNT162b2	NA	9	9	9	4	10	EPI_ISL_7860205	BA.1.1	NA	negative	NA	-2.09784	-2.41435	-1.28825	-0.0526617	-3.4585	-1.49299	0.358848	0.358848	NA	NA	NA	NA	NA	NA	NA	NA	NA	NA
	102	OMI-022 R7	nasal_swab	OMI-022	24	F	1	Infected	mild	2	BNT162b2	BNT162b2	BNT162b2	NA	10	10	10	5	10	EPI_ISL_7860205	BA.1.1	NA	negative	NA	-2.09784	-2.41435	-3.07562	-0.0663997	-3.4585	-1.25833	0.358848	0.358848	NA	NA	NA	NA	NA	NA	NA	NA	NA	NA
	108	OMI-023 R7	nasal_swab	OMI-023	42	F	0	Vaccinated	mild	3	Combined	AZD1222	AZD1222	BNT162b2	9	9	9	5	10	EPI_ISL_7860228	BA.1	2.90309	negative	NA	-0.028919	2.05717	2.58514	0.396827	0.481129	0.915558	0.628603	1.10618	NA	NA	NA	NA	NA	NA	NA	NA	NA	NA
	107	OMI-023 R6	nasal_swab	OMI-023	42	F	0	Vaccinated	mild	3	Combined	AZD1222	AZD1222	BNT162b2	8	8	8	4	10	EPI_ISL_7860228	BA.1	3.40654	negative	NA	-2.09784	1.82536	2.32628	0.191778	0.173004	0.628354	0.358848	0.802256	NA	NA	NA	NA	NA	NA	NA	NA	NA	NA
	106	OMI-023 R5	nasal_swab	OMI-023	42	F	0	Vaccinated	mild	3	Combined	AZD1222	AZD1222	BNT162b2	7	7	7	3	10	EPI_ISL_7860228	BA.1	4.6721	negative	NA	-2.09784	1.4833	1.98076	0.257683	-0.383188	0.0961927	0.358848	0.358848	NA	NA	NA	NA	NA	NA	NA	NA	NA	NA
	105	OMI-023 R4	nasal_swab	OMI-023	42	F	0	Vaccinated	mild	3	Combined	AZD1222	AZD1222	BNT162b2	6	6	6	2	10	EPI_ISL_7860228	BA.1	5.39287	negative	NA	-2.09784	1.61421	2.08591	0.22079	-0.146525	0.308569	0.358848	0.800744	NA	NA	NA	NA	NA	NA	NA	NA	NA	NA
	104	OMI-023 R3	nasal_swab	OMI-023	42	F	0	Vaccinated	mild	3	Combined	AZD1222	AZD1222	BNT162b2	5	5	5	1	10	EPI_ISL_7860228	BA.1	6.04755	negative	NA	-2.09784	0.966696	1.35448	0.17132	-1.10033	-0.691565	0.358848	0.358848	NA	NA	NA	NA	NA	NA	NA	NA	NA	NA
	103	OMI-023 R2	nasal_swab	OMI-023	42	F	0	Vaccinated	mild	3	Combined	AZD1222	AZD1222	BNT162b2	4	4	4	0	10	EPI_ISL_7860228	BA.1	6.98315	positive	1.38021	-2.09784	1.33749	1.73056	0.11572	-0.972411	-0.477056	0.358848	0.358848	NA	NA	NA	NA	NA	NA	NA	NA	NA	NA
	109	OMI-023 R8	nasal_swab	OMI-023	42	F	0	Vaccinated	mild	3	Combined	AZD1222	AZD1222	BNT162b2	10	10	10	6	10	EPI_ISL_7860228	BA.1	NA	negative	NA	-2.09784	-2.41435	-3.07562	-0.0744464	-3.4585	-1.49299	0.358848	0.358848	OMI-023 B2	10	10	-0.1871	6.494	5.981	3.764	3.344	3.1072	2.5051
	112	OMI-024 R4	nasal_swab	OMI-024	54	M	0	Vaccinated	mild	2	BNT162b2	BNT162b2	BNT162b2	NA	10	9	10	9	11	EPI_ISL_7860211	BA.1	3.43136	negative	NA	0.451994	1.99289	2.69386	1.50457	1.06261	1.62023	1.60776	2.17182	NA	NA	NA	NA	NA	NA	NA	NA	NA	NA
	110	OMI-024 R2	nasal_swab	OMI-024	54	M	0	Vaccinated	mild	2	BNT162b2	BNT162b2	BNT162b2	NA	6	5	6	5	11	EPI_ISL_7860211	BA.1	5.71096	positive	1.38021	0.67412	1.73341	2.32795	1.19587	0.35188	0.829732	0.512434	1.03298	NA	NA	NA	NA	NA	NA	NA	NA	NA	NA
	111	OMI-024 R3	nasal_swab	OMI-024	54	M	0	Vaccinated	mild	2	BNT162b2	BNT162b2	BNT162b2	NA	7	6	7	6	11	EPI_ISL_7860211	BA.1	6.40801	negative	NA	-0.697996	1.73999	2.38425	1.0042	0.567846	0.986062	0.819631	1.33048	NA	NA	NA	NA	NA	NA	NA	NA	NA	NA
	113	OMI-024 R5	nasal_swab	OMI-024	54	M	0	Vaccinated	mild	2	BNT162b2	BNT162b2	BNT162b2	NA	11	10	11	10	11	EPI_ISL_7860211	BA.1	NA	negative	NA	-2.09784	1.27365	1.93738	1.07899	0.509959	1.0703	1.19862	1.74996	OMI-024 B2	10	11	0.6294	5.544	5.15	3.617	3.238	2.2041	1.6021
	116	OMI-025 R4	nasal_swab	OMI-025	28	M	1	Infected	asymptomatic	2	BNT162b2	BNT162b2	BNT162b2	NA	10	10	NA	NA	11	EPI_ISL_9070309	BA.1	3.74036	negative	NA	3.24207	2.78123	3.25166	2.5727	2.13085	2.21039	2.06244	2.20471	NA	NA	NA	NA	NA	NA	NA	NA	NA	NA
	115	OMI-025 R3	nasal_swab	OMI-025	28	M	1	Infected	asymptomatic	2	BNT162b2	BNT162b2	BNT162b2	NA	7	7	NA	NA	11	EPI_ISL_9070309	BA.1	5.9707	negative	NA	1.75333	2.57433	3.02989	2.44332	1.71773	1.6143	2.07133	2.01541	NA	NA	NA	NA	NA	NA	NA	NA	NA	NA
	114	OMI-025 R2	nasal_swab	OMI-025	28	M	1	Infected	asymptomatic	2	BNT162b2	BNT162b2	BNT162b2	NA	6	6	NA	NA	11	EPI_ISL_9070309	BA.1	7.01231	negative	NA	1.70552	3.0435	3.48808	2.04796	1.30926	1.41004	1.88915	1.98596	NA	NA	NA	NA	NA	NA	NA	NA	NA	NA
	117	OMI-025 R5	nasal_swab	OMI-025	28	M	1	Infected	asymptomatic	2	BNT162b2	BNT162b2	BNT162b2	NA	11	11	NA	NA	11	EPI_ISL_9070309	BA.1	NA	negative	NA	3.15405	2.60157	3.14285	2.07151	1.41457	1.62449	1.58307	1.78876	OMI-025 B2	11	NA	1.7487	6.37	5.727	4.051	3.571	2.8062	2.5051
	121	OMI-026 R5	nasal_swab	OMI-026	31	F	0	Naive	mild	0	NA	NA	NA	NA	13	8	13	3	10	Draft	BA.1.1	4.01284	negative	NA	1.90907	1.16956	1.97804	0.865472	0.296014	0.667168	0.358848	0.358848	OMI-026 B2	8	13	0.9365	3.44	3.193	3.265	2.991	0.3979	1
	119	OMI-026 R3	nasal_swab	OMI-026	31	F	0	Naive	mild	0	NA	NA	NA	NA	9	4	9	-1	10	Draft	BA.1.1	4.14768	negative	NA	0.115431	-2.41435	-0.203759	0.0602893	-0.651095	-0.35978	0.358848	0.358848	NA	NA	NA	NA	NA	NA	NA	NA	NA	NA
	118	OMI-026 R1	nasal_swab	OMI-026	31	F	0	Naive	mild	0	NA	NA	NA	NA	5	0	5	-5	10	Draft	BA.1.1	NA	negative	NA	0.702675	-2.41435	-0.234143	0.295256	-3.4585	-1.77723	0.358848	0.358848	NA	NA	NA	NA	NA	NA	NA	NA	NA	NA
	120	OMI-026 R4	nasal_swab	OMI-026	31	F	0	Naive	mild	0	NA	NA	NA	NA	12	7	12	2	10	Draft	BA.1.1	NA	negative	NA	0.505728	-0.957752	0.535323	0.0121401	-0.435559	0.0965093	0.530134	1.187	NA	NA	NA	NA	NA	NA	NA	NA	NA	NA
	122	OMI-026 R6	nasal_swab	OMI-026	31	F	0	Naive	mild	0	NA	NA	NA	NA	14	9	14	4	10	Draft	BA.1.1	NA	negative	NA	-2.09784	-2.41435	-0.531332	-0.920193	-1.44486	-1.064	0.358848	0.899168	NA	NA	NA	NA	NA	NA	NA	NA	NA	NA
	123	OMI-026 R7	nasal_swab	OMI-026	31	F	0	Naive	mild	0	NA	NA	NA	NA	15	10	15	5	10	Draft	BA.1.1	NA	negative	NA	0.767922	-2.41435	0.425487	0.391983	-1.11923	-1.16846	0.491096	1.02355	NA	NA	NA	NA	NA	NA	NA	NA	NA	NA
	128	OMI-027 R5	nasal_swab	OMI-027	29	F	0	Vaccinated	mild	2	mRNA-1273	mRNA-1273	mRNA-1273	NA	14	13	14	9	14	EPI_ISL_9070301	BA.1	2.8451	negative	NA	-2.09784	1.27231	1.65276	0.356668	0.523964	0.728855	0.358848	0.458691	NA	NA	NA	NA	NA	NA	NA	NA	NA	NA
	126	OMI-027 R3	nasal_swab	OMI-027	29	F	0	Vaccinated	mild	2	mRNA-1273	mRNA-1273	mRNA-1273	NA	11	10	11	6	14	EPI_ISL_9070301	BA.1	3.19033	negative	NA	0.581498	1.59907	2.05067	0.924596	0.881636	1.10297	1.08355	1.37821	NA	NA	NA	NA	NA	NA	NA	NA	NA	NA
	125	OMI-027 R2	nasal_swab	OMI-027	29	F	0	Vaccinated	mild	2	mRNA-1273	mRNA-1273	mRNA-1273	NA	8	7	8	3	14	EPI_ISL_9070301	BA.1	4.11727	negative	NA	-0.803252	1.49472	1.94131	0.719763	0.699758	0.862213	0.480656	0.701587	NA	NA	NA	NA	NA	NA	NA	NA	NA	NA
	124	OMI-027 R1	nasal_swab	OMI-027	29	F	0	Vaccinated	mild	2	mRNA-1273	mRNA-1273	mRNA-1273	NA	5	4	5	0	14	EPI_ISL_9070301	BA.1	7.11832	positive	3	-2.09784	1.24837	1.63215	0.467073	-0.0624738	0.168159	0.358848	0.358848	OMI-027 B1	4	5	-1.2076	4.877	4.12	3.541	2.859	1.9031	1
	127	OMI-027 R4	nasal_swab	OMI-027	29	F	0	Vaccinated	mild	2	mRNA-1273	mRNA-1273	mRNA-1273	NA	13	12	13	8	14	EPI_ISL_9070301	BA.1	NA	negative	NA	0.304635	1.82019	2.24194	0.809423	0.841297	1.11442	1.04756	1.35448	NA	NA	NA	NA	NA	NA	NA	NA	NA	NA
	130	OMI-028 R3	nasal_swab	OMI-028	36	F	0	Vaccinated	moderate	2	mRNA-1273	mRNA-1273	mRNA-1273	NA	10	10	9	7	12	EPI_ISL_7860219	BA.1	2.90309	negative	NA	-2.09784	1.60106	2.08827	0.0185629	0.281197	0.504081	0.358848	0.358848	OMI-028 B2	10	9	-0.9172	5.989	5.444	4.504	3.964	2.5051	2.2041
	129	OMI-028 R2	nasal_swab	OMI-028	36	F	0	Vaccinated	moderate	2	mRNA-1273	mRNA-1273	mRNA-1273	NA	6	6	5	3	12	EPI_ISL_7860219	BA.1	4.71181	negative	NA	-2.09784	1.35077	1.73863	0.187313	0.216229	0.431528	0.358848	0.358848	NA	NA	NA	NA	NA	NA	NA	NA	NA	NA
	131	OMI-028 R4	nasal_swab	OMI-028	36	F	0	Vaccinated	moderate	2	mRNA-1273	mRNA-1273	mRNA-1273	NA	11	11	10	8	12	EPI_ISL_7860219	BA.1	NA	negative	NA	0.368416	2.06978	2.59955	0.438107	0.539781	0.739153	0.358848	0.574993	NA	NA	NA	NA	NA	NA	NA	NA	NA	NA
	134	OMI-029 R4	nasal_swab	OMI-029	28	F	0	Vaccinated	asymptomatic	2	mRNA-1273	mRNA-1273	mRNA-1273	NA	11	11	NA	NA	12	EPI_ISL_9070310	BA.1	2.87506	negative	NA	0.553332	1.44149	1.89915	0.702294	0.0298971	0.405188	0.358848	0.580273	NA	NA	NA	NA	NA	NA	NA	NA	NA	NA
	133	OMI-029 R3	nasal_swab	OMI-029	28	F	0	Vaccinated	asymptomatic	2	mRNA-1273	mRNA-1273	mRNA-1273	NA	10	10	NA	NA	12	EPI_ISL_9070310	BA.1	3.45484	negative	NA	1.32301	2.30841	2.82625	1.24836	0.71391	1.09261	0.763972	1.14594	OMI-029 B2	10	NA	0.0212	6.15	5.591	3.697	3.203	2.2041	2.2041
	132	OMI-029 R2	nasal_swab	OMI-029	28	F	0	Vaccinated	asymptomatic	2	mRNA-1273	mRNA-1273	mRNA-1273	NA	7	7	NA	NA	12	EPI_ISL_9070310	BA.1	6.61209	negative	NA	0.437824	1.95349	2.42873	1.75749	0.719386	1.08564	0.740987	1.12689	NA	NA	NA	NA	NA	NA	NA	NA	NA	NA
	135	OMI-029 R5	nasal_swab	OMI-029	28	F	0	Vaccinated	asymptomatic	2	mRNA-1273	mRNA-1273	mRNA-1273	NA	12	12	NA	NA	12	EPI_ISL_9070310	BA.1	NA	negative	NA	0.228141	1.15115	1.60699	0.582628	-0.112639	0.255628	0.358848	0.358848	NA	NA	NA	NA	NA	NA	NA	NA	NA	NA
	136	OMI-030 R1	nasal_swab	OMI-030	56	M	0	Vaccinated	mild	2	BNT162b2	BNT162b2	BNT162b2	NA	11	10	11	8	14	NA	Omicron	2.90309	negative	NA	-2.09784	1.76519	2.2349	0.517584	0.0206004	0.432715	0.358848	0.749082	OMI-030 B1	10	11	-0.2336	5.9	4.771	4.464	4.125	3.4082	2.8062
	138	OMI-030 R3	nasal_swab	OMI-030	56	M	0	Vaccinated	mild	2	BNT162b2	BNT162b2	BNT162b2	NA	14	13	14	11	14	NA	Omicron	3.13033	negative	NA	0.658129	2.52406	3.12839	1.74585	1.58913	1.97091	1.82497	2.23744	NA	NA	NA	NA	NA	NA	NA	NA	NA	NA
	137	OMI-030 R2	nasal_swab	OMI-030	56	M	0	Vaccinated	mild	2	BNT162b2	BNT162b2	BNT162b2	NA	13	12	13	10	14	NA	Omicron	NA	negative	NA	-0.028919	2.08779	2.65525	0.913257	0.466519	0.83517	0.75063	1.15104	NA	NA	NA	NA	NA	NA	NA	NA	NA	NA
	141	OMI-031 R4	nasal_swab	OMI-031	19	M	0	Vaccinated	mild	2	BNT162b2	BNT162b2	BNT162b2	NA	11	10	11	8	12	Draft	BA.1	2.92942	negative	NA	0.698787	2.0187	2.62621	1.13565	0.773715	1.22911	1.1482	1.62669	NA	NA	NA	NA	NA	NA	NA	NA	NA	NA
	139	OMI-031 R2	nasal_swab	OMI-031	19	M	0	Vaccinated	mild	2	BNT162b2	BNT162b2	BNT162b2	NA	8	7	8	5	12	Draft	BA.1	4.84696	positive	1.38021	0.498097	1.63364	2.1569	0.811006	0.0903176	0.65414	0.358848	0.683533	OMI-031 B2	8	9	-1.1675	5.902	5.459	3.876	3.479	2.2041	1.9031
	140	OMI-031 R3	nasal_swab	OMI-031	19	M	0	Vaccinated	mild	2	BNT162b2	BNT162b2	BNT162b2	NA	10	9	10	7	12	Draft	BA.1	NA	negative	NA	-0.98567	1.97524	2.56505	0.398916	0.327494	0.730935	0.45099	0.993233	NA	NA	NA	NA	NA	NA	NA	NA	NA	NA
	142	OMI-031 R5	nasal_swab	OMI-031	19	M	0	Vaccinated	mild	2	BNT162b2	BNT162b2	BNT162b2	NA	12	11	12	9	12	Draft	BA.1	NA	negative	NA	0.593241	2.18728	2.82266	0.403751	0.610895	0.993371	0.913972	1.36984	NA	NA	NA	NA	NA	NA	NA	NA	NA	NA
	143	OMI-032 R1	nasal_swab	OMI-032	19	F	1	Infected	asymptomatic	2	BNT162b2	BNT162b2	BNT162b2	NA	6	6	NA	NA	8	NA	Omicron	NA	negative	NA	0.916393	1.78236	2.17999	1.24704	0.536572	0.0722244	0.950004	0.590629	NA	NA	NA	NA	NA	NA	NA	NA	NA	NA
	144	OMI-032 R2	nasal_swab	OMI-032	19	F	1	Infected	asymptomatic	2	BNT162b2	BNT162b2	BNT162b2	NA	7	7	NA	NA	8	NA	Omicron	NA	negative	NA	0.681813	1.23247	1.57131	1.13801	-0.0240555	-0.450531	0.358848	0.358848	NA	NA	NA	NA	NA	NA	NA	NA	NA	NA
	146	OMI-033 R2	nasal_swab	OMI-033	47	F	0	Vaccinated	mild	2	AZD1222	AZD1222	AZD1222	NA	7	6	7	2	16	Draft	BA.1	3.69897	negative	NA	0.52908	1.29508	1.8441	0.205554	-0.407523	-0.123552	0.358848	0.358848	NA	NA	NA	NA	NA	NA	NA	NA	NA	NA
	145	OMI-033 R1	nasal_swab	OMI-033	47	F	0	Vaccinated	mild	2	AZD1222	AZD1222	AZD1222	NA	5	4	5	0	16	Draft	BA.1	4.25042	negative	NA	-2.09784	-0.724595	-0.18605	-0.162641	-1.49605	-3.10015	0.358848	0.358848	NA	NA	NA	NA	NA	NA	NA	NA	NA	NA
	147	OMI-033 R3	nasal_swab	OMI-033	47	F	0	Vaccinated	mild	2	AZD1222	AZD1222	AZD1222	NA	9	8	9	4	16	Draft	BA.1	NA	negative	NA	0.83714	1.47414	1.96682	0.0379408	-0.0872999	0.253809	0.358848	0.628517	NA	NA	NA	NA	NA	NA	NA	NA	NA	NA
	148	OMI-033 R4	nasal_swab	OMI-033	47	F	0	Vaccinated	mild	2	AZD1222	AZD1222	AZD1222	NA	12	11	12	7	16	Draft	BA.1	NA	negative	NA	0.923491	0.79488	1.26199	-0.548436	-1.16301	-2.12393	0.358848	0.358848	NA	NA	NA	NA	NA	NA	NA	NA	NA	NA
	149	OMI-033 R5	nasal_swab	OMI-033	47	F	0	Vaccinated	mild	2	AZD1222	AZD1222	AZD1222	NA	13	12	13	8	16	Draft	BA.1	NA	negative	NA	1.60456	1.40133	1.86904	0.00137646	-0.622932	-0.58159	0.358848	0.358848	NA	NA	NA	NA	NA	NA	NA	NA	NA	NA
	150	OMI-033 R6	nasal_swab	OMI-033	47	F	0	Vaccinated	mild	2	AZD1222	AZD1222	AZD1222	NA	14	13	14	9	16	Draft	BA.1	NA	negative	NA	2.15185	2.07521	2.62101	1.15238	0.596558	0.93201	0.46912	0.697376	NA	NA	NA	NA	NA	NA	NA	NA	NA	NA
	151	OMI-033 R7	nasal_swab	OMI-033	47	F	0	Vaccinated	mild	2	AZD1222	AZD1222	AZD1222	NA	16	15	16	11	16	Draft	BA.1	NA	negative	NA	1.90947	1.93749	2.44337	1.20545	0.621604	0.929913	0.508783	0.783018	NA	NA	NA	NA	NA	NA	NA	NA	NA	NA
	152	OMI-033 R8	nasal_swab	OMI-033	47	F	0	Vaccinated	mild	2	AZD1222	AZD1222	AZD1222	NA	17	16	17	12	16	Draft	BA.1	NA	negative	NA	-2.09784	-2.41435	-0.188989	-1.30563	-1.27786	-3.10015	0.358848	0.358848	NA	NA	NA	NA	NA	NA	NA	NA	NA	NA
	154	OMI-034 R2	nasal_swab	OMI-034	9	M	0	Naive	mild	0	NA	NA	NA	NA	10	10	10	9	15	Draft	BA.1.1	3.65321	negative	NA	0.870619	-2.41435	0.419777	0.345941	-1.53855	-0.814452	0.358848	0.358848	NA	NA	NA	NA	NA	NA	NA	NA	NA	NA
	153	OMI-034 R1	nasal_swab	OMI-034	9	M	0	Naive	mild	0	NA	NA	NA	NA	7	7	7	6	15	Draft	BA.1.1	4.19451	negative	NA	-2.09784	-2.41435	-3.07562	-0.0451414	-1.89074	-2.41394	0.358848	0.358848	NA	NA	NA	NA	NA	NA	NA	NA	NA	NA
	155	OMI-034 R3	nasal_swab	OMI-034	9	M	0	Naive	mild	0	NA	NA	NA	NA	12	12	12	11	15	Draft	BA.1.1	NA	negative	NA	1.07929	-0.216897	1.30017	1.30645	-0.152528	0.987549	1.02107	2.123	NA	NA	NA	NA	NA	NA	NA	NA	NA	NA
	156	OMI-034 R4	nasal_swab	OMI-034	9	M	0	Naive	mild	0	NA	NA	NA	NA	14	14	14	13	15	Draft	BA.1.1	NA	negative	NA	0.199601	-2.41435	0.757466	-0.561455	-1.31678	-0.921021	0.358848	0.825849	NA	NA	NA	NA	NA	NA	NA	NA	NA	NA
	157	OMI-034 R5	nasal_swab	OMI-034	9	M	0	Naive	mild	0	NA	NA	NA	NA	15	15	15	14	15	Draft	BA.1.1	NA	negative	NA	-2.09784	-2.41435	0.203194	-0.813887	-1.30016	-1.16846	0.358848	0.358848	NA	NA	NA	NA	NA	NA	NA	NA	NA	NA
	159	OMI-035 R2	nasal_swab	OMI-035	9	M	0	Naive	mild	0	NA	NA	NA	NA	8	8	8	5	11	EPI_ISL_9070275	BA.1.1	3.34242	NA	NA	0.359584	-0.865092	0.145819	0.588724	-1.06192	-0.800493	0.358848	0.358848	NA	NA	NA	NA	NA	NA	NA	NA	NA	NA
	158	OMI-035 R1	nasal_swab	OMI-035	9	M	0	Naive	mild	0	NA	NA	NA	NA	6	6	6	3	11	EPI_ISL_9070275	BA.1.1	4.47056	negative	NA	-2.09784	-2.41435	-3.07562	-0.170864	-2.00934	-3.10015	0.358848	0.358848	NA	NA	NA	NA	NA	NA	NA	NA	NA	NA
	160	OMI-035 R3	nasal_swab	OMI-035	9	M	0	Naive	mild	0	NA	NA	NA	NA	10	10	10	7	11	EPI_ISL_9070275	BA.1.1	NA	negative	NA	-2.09784	-2.41435	-0.715131	-0.984975	-1.30343	-3.10015	0.358848	0.358848	NA	NA	NA	NA	NA	NA	NA	NA	NA	NA
	161	OMI-035 R4	nasal_swab	OMI-035	9	M	0	Naive	mild	0	NA	NA	NA	NA	11	11	11	8	11	EPI_ISL_9070275	BA.1.1	NA	negative	NA	-2.09784	-2.41435	-0.242793	-0.813887	-1.3483	-3.10015	0.358848	0.358848	NA	NA	NA	NA	NA	NA	NA	NA	NA	NA
	168	OMI-037 R7	nasal_swab	OMI-037	40	M	0	Vaccinated	mild	2	BNT162b2	BNT162b2	BNT162b2	NA	17	16	17	-6	25	EPI_ISL_9070302	BA.1.1	2.47712	negative	NA	2.48757	3.13004	3.62891	2.0949	1.64809	2.05447	2.15896	2.57102	NA	NA	NA	NA	NA	NA	NA	NA	NA	NA
	169	OMI-037 R8	nasal_swab	OMI-037	40	M	0	Vaccinated	mild	2	BNT162b2	BNT162b2	BNT162b2	NA	18	17	18	-5	25	EPI_ISL_9070302	BA.1.1	2.60206	negative	NA	2.11087	2.6056	3.07181	1.59741	1.46056	1.84915	1.9007	2.30341	NA	NA	NA	NA	NA	NA	NA	NA	NA	NA
	171	OMI-037 R10	nasal_swab	OMI-037	40	M	0	Vaccinated	mild	2	BNT162b2	BNT162b2	BNT162b2	NA	20	19	20	-3	25	EPI_ISL_9070302	BA.1.1	2.65321	negative	NA	2.45012	2.8819	3.35399	1.6904	1.81025	2.14732	2.09568	2.47618	NA	NA	NA	NA	NA	NA	NA	NA	NA	NA
	167	OMI-037 R6	nasal_swab	OMI-037	40	M	0	Vaccinated	mild	2	BNT162b2	BNT162b2	BNT162b2	NA	15	14	15	-8	25	EPI_ISL_9070302	BA.1.1	3.11394	negative	NA	2.30096	3.16637	3.71658	2.0435	1.5603	1.86278	2.18023	2.62125	NA	NA	NA	NA	NA	NA	NA	NA	NA	NA
	173	OMI-037 R12	nasal_swab	OMI-037	40	M	0	Vaccinated	mild	2	BNT162b2	BNT162b2	BNT162b2	NA	22	21	22	-1	25	EPI_ISL_9070302	BA.1.1	3.11394	negative	NA	2.27914	2.31929	2.81674	1.21819	1.4956	1.86876	1.90309	2.27429	NA	NA	NA	NA	NA	NA	NA	NA	NA	NA
	170	OMI-037 R9	nasal_swab	OMI-037	40	M	0	Vaccinated	mild	2	BNT162b2	BNT162b2	BNT162b2	NA	19	18	19	-4	25	EPI_ISL_9070302	BA.1.1	3.77452	negative	NA	2.67823	3.1086	3.63337	2.27844	2.13953	2.50567	2.40581	2.79807	NA	NA	NA	NA	NA	NA	NA	NA	NA	NA
	166	OMI-037 R5	nasal_swab	OMI-037	40	M	0	Vaccinated	mild	2	BNT162b2	BNT162b2	BNT162b2	NA	13	12	13	-10	25	EPI_ISL_9070302	BA.1.1	3.8293	negative	NA	1.07732	2.24169	2.64729	1.6976	1.28756	1.69253	1.73384	2.15909	NA	NA	NA	NA	NA	NA	NA	NA	NA	NA
	175	OMI-037 R14	nasal_swab	OMI-037	40	M	0	Vaccinated	mild	2	BNT162b2	BNT162b2	BNT162b2	NA	24	23	24	1	25	EPI_ISL_9070302	BA.1.1	4.04336	negative	NA	3.16671	3.29443	3.8538	2.53418	2.12569	2.50897	2.19861	2.6062	NA	NA	NA	NA	NA	NA	NA	NA	NA	NA
	162	OMI-037 R1	nasal_swab	OMI-037	40	M	0	Vaccinated	mild	2	BNT162b2	BNT162b2	BNT162b2	NA	1	0	1	-22	25	EPI_ISL_9070302	BA.1.1	4.8893	positive	1.85733	-0.0558807	0.511189	0.898673	0.971008	-0.634496	-0.25578	0.358848	0.358848	OMI-037 B1	0	1	-1.2291	4.93	4.201	3.254	2.751	1.6021	0.3979
	165	OMI-037 R4	nasal_swab	OMI-037	40	M	0	Vaccinated	mild	2	BNT162b2	BNT162b2	BNT162b2	NA	10	9	10	-13	25	EPI_ISL_9070302	BA.1.1	5.31869	negative	NA	1.0634	2.52513	2.81802	1.01291	0.470377	0.967293	0.859663	1.25449	NA	NA	NA	NA	NA	NA	NA	NA	NA	NA
	164	OMI-037 R3	nasal_swab	OMI-037	40	M	0	Vaccinated	mild	2	BNT162b2	BNT162b2	BNT162b2	NA	8	7	8	-15	25	EPI_ISL_9070302	BA.1.1	6.71546	positive	2.49969	1.01346	2.38667	2.13308	1.21333	0.118339	0.546769	0.695148	0.989194	NA	NA	NA	NA	NA	NA	NA	NA	NA	NA
	163	OMI-037 R2	nasal_swab	OMI-037	40	M	0	Vaccinated	mild	2	BNT162b2	BNT162b2	BNT162b2	NA	6	5	6	-17	25	EPI_ISL_9070302	BA.1.1	7.17398	positive	3.49996	1.06347	2.41278	1.69492	1.38573	-0.0376257	0.245136	0.662303	0.745405	NA	NA	NA	NA	NA	NA	NA	NA	NA	NA
	172	OMI-037 R11	nasal_swab	OMI-037	40	M	0	Vaccinated	mild	2	BNT162b2	BNT162b2	BNT162b2	NA	21	20	21	-2	25	EPI_ISL_9070302	BA.1.1	NA	negative	NA	2.73146	3.03578	3.564	1.9294	2.21523	2.54862	2.70313	3.16073	NA	NA	NA	NA	NA	NA	NA	NA	NA	NA
	174	OMI-037 R13	nasal_swab	OMI-037	40	M	0	Vaccinated	mild	2	BNT162b2	BNT162b2	BNT162b2	NA	23	22	23	0	25	EPI_ISL_9070302	BA.1.1	NA	negative	NA	3.05539	3.19165	3.74919	1.9931	2.05027	2.47744	2.3743	2.86357	OMI-037 B2	22	23	1.2555	6.518	6.015	4.961	4.114	3.4082	3.1072
	176	OMI-037 R15	nasal_swab	OMI-037	40	M	0	Vaccinated	mild	2	BNT162b2	BNT162b2	BNT162b2	NA	25	24	25	2	25	EPI_ISL_9070302	BA.1.1	NA	negative	NA	3.09162	3.16426	3.76037	1.85285	2.02347	2.41733	2.29784	2.79423	NA	NA	NA	NA	NA	NA	NA	NA	NA	NA
	177	OMI-037 R16	nasal_swab	OMI-037	40	M	0	Vaccinated	mild	2	BNT162b2	BNT162b2	BNT162b2	NA	26	25	26	3	25	EPI_ISL_9070302	BA.1.1	NA	negative	NA	3.01241	2.9753	3.55847	1.9088	2.14619	2.54644	2.46993	3.01898	NA	NA	NA	NA	NA	NA	NA	NA	NA	NA
	184	OMI-038 R7	nasal_swab	OMI-038	21	M	0	Naive	mild	0	NA	NA	NA	NA	10	6	10	-1	9	EPI_ISL_9070304	BA.1.1	2.54407	negative	NA	0.633365	-2.41435	-0.692796	0.511073	-0.921987	0.391199	0.358848	0.903154	NA	NA	NA	NA	NA	NA	NA	NA	NA	NA
	185	OMI-038 R8	nasal_swab	OMI-038	21	M	0	Naive	mild	0	NA	NA	NA	NA	11	7	11	0	9	EPI_ISL_9070304	BA.1.1	2.65321	negative	NA	0.802901	-2.41435	-0.329236	0.665662	-0.783885	0.476413	0.358848	0.878171	NA	NA	NA	NA	NA	NA	NA	NA	NA	NA
	181	OMI-038 R4	nasal_swab	OMI-038	21	M	0	Naive	mild	0	NA	NA	NA	NA	7	3	7	-4	9	EPI_ISL_9070304	BA.1.1	4.27761	negative	NA	-1.79681	-2.41435	-1.41913	0.66407	-1.16417	-0.732272	0.358848	0.358848	NA	NA	NA	NA	NA	NA	NA	NA	NA	NA
	183	OMI-038 R6	nasal_swab	OMI-038	21	M	0	Naive	mild	0	NA	NA	NA	NA	9	5	9	-2	9	EPI_ISL_9070304	BA.1.1	5.71362	negative	NA	1.47775	-2.41435	-0.409491	0.830645	-0.294843	0.867611	0.358848	1.47356	NA	NA	NA	NA	NA	NA	NA	NA	NA	NA
	182	OMI-038 R5	nasal_swab	OMI-038	21	M	0	Naive	mild	0	NA	NA	NA	NA	8	4	8	-3	9	EPI_ISL_9070304	BA.1.1	6.20658	negative	NA	0.767174	-2.41435	-3.07562	0.935465	-0.0538019	0.763487	0.640808	1.47517	OMI-038 B2	4	8	-1.1308	2.746	2.44	2.329	2.891	0.3979	0.3979
	180	OMI-038 R3	nasal_swab	OMI-038	21	M	0	Naive	mild	0	NA	NA	NA	NA	6	2	6	-5	9	EPI_ISL_9070304	BA.1.1	6.42392	negative	NA	-0.21947	-2.41435	-0.75486	0.470141	-0.6989	-0.636182	0.358848	0.358848	NA	NA	NA	NA	NA	NA	NA	NA	NA	NA
	179	OMI-038 R2	nasal_swab	OMI-038	21	M	0	Naive	mild	0	NA	NA	NA	NA	5	1	5	-6	9	EPI_ISL_9070304	BA.1.1	6.83473	positive	2.49969	-2.09784	-2.41435	-3.07562	0.181421	-1.30734	-0.852436	0.358848	0.358848	NA	NA	NA	NA	NA	NA	NA	NA	NA	NA
	178	OMI-038 R1	nasal_swab	OMI-038	21	M	0	Naive	mild	0	NA	NA	NA	NA	4	0	4	-7	9	EPI_ISL_9070304	BA.1.1	6.89039	positive	2.49969	-2.09784	-2.41435	-3.07562	0.248634	-0.775063	-1.13843	0.358848	0.358848	NA	NA	NA	NA	NA	NA	NA	NA	NA	NA
	186	OMI-038 R9	nasal_swab	OMI-038	21	M	0	Naive	mild	0	NA	NA	NA	NA	12	8	12	1	9	EPI_ISL_9070304	BA.1.1	NA	negative	NA	-2.09784	-2.41435	-0.431673	-0.499935	-1.33755	-0.869518	0.358848	0.358848	NA	NA	NA	NA	NA	NA	NA	NA	NA	NA
	187	OMI-038 R10	nasal_swab	OMI-038	21	M	0	Naive	mild	0	NA	NA	NA	NA	13	9	13	2	9	EPI_ISL_9070304	BA.1.1	NA	negative	NA	-2.09784	-2.41435	-3.07562	-0.682536	-1.29691	-1.01119	0.358848	0.358848	NA	NA	NA	NA	NA	NA	NA	NA	NA	NA
	188	OMI-039 R1	nasal_swab	OMI-039	33	F	0	Naive	mild	0	NA	NA	NA	NA	8	0	8	0	2	NA	Omicron	NA	negative	NA	-2.09784	-2.41435	-0.376124	-0.109734	-1.26863	-0.812392	0.358848	0.358848	NA	NA	NA	NA	NA	NA	NA	NA	NA	NA
	189	OMI-039 R2	nasal_swab	OMI-039	33	F	0	Naive	mild	0	NA	NA	NA	NA	9	1	9	1	2	NA	Omicron	NA	negative	NA	-2.09784	-2.41435	-0.0467691	-0.183624	-1.23629	-0.801779	0.358848	0.358848	NA	NA	NA	NA	NA	NA	NA	NA	NA	NA
	190	OMI-039 R3	nasal_swab	OMI-039	33	F	0	Naive	mild	0	NA	NA	NA	NA	10	2	10	2	2	NA	Omicron	NA	negative	NA	-2.09784	-2.41435	-0.172454	-1.60666	-1.20608	-1.49881	0.358848	0.358848	OMI-039 B2	2	10	-1.2076	3.022	2.288	2.281	1.851	0.3979	0.3979
	195	OMI-040 R6	nasal_swab	OMI-040	37	M	0	Vaccinated	mild	2	mRNA-1273	mRNA-1273	mRNA-1273	NA	14	14	14	5	17	EPI_ISL_7860220	BA.1	2.8451	negative	NA	0.163206	1.4503	1.78882	1.37357	1.31481	1.71697	1.2728	1.68218	NA	NA	NA	NA	NA	NA	NA	NA	NA	NA
	196	OMI-040 R7	nasal_swab	OMI-040	37	M	0	Vaccinated	mild	2	mRNA-1273	mRNA-1273	mRNA-1273	NA	16	16	16	7	17	EPI_ISL_7860220	BA.1	3.11394	negative	NA	0.436646	1.62625	1.97123	0.969071	0.835199	1.28481	0.765594	1.30143	NA	NA	NA	NA	NA	NA	NA	NA	NA	NA
	192	OMI-040 R3	nasal_swab	OMI-040	37	M	0	Vaccinated	mild	2	mRNA-1273	mRNA-1273	mRNA-1273	NA	9	9	9	0	17	EPI_ISL_7860220	BA.1	3.65801	negative	NA	0.153784	1.51902	1.91334	0.668197	0.410437	0.766859	0.358848	0.422384	NA	NA	NA	NA	NA	NA	NA	NA	NA	NA
	191	OMI-040 R2	nasal_swab	OMI-040	37	M	0	Vaccinated	mild	2	mRNA-1273	mRNA-1273	mRNA-1273	NA	5	5	5	-4	17	EPI_ISL_7860220	BA.1	6.31525	positive	2.49969	-2.09784	0.510865	0.984095	-0.0793221	-1.68678	-0.87117	0.358848	0.358848	NA	NA	NA	NA	NA	NA	NA	NA	NA	NA
	193	OMI-040 R4	nasal_swab	OMI-040	37	M	0	Vaccinated	mild	2	mRNA-1273	mRNA-1273	mRNA-1273	NA	12	12	12	3	17	EPI_ISL_7860220	BA.1	NA	negative	NA	-2.09784	1.16959	1.55951	1.05188	0.789894	1.41766	0.975861	1.53564	NA	NA	NA	NA	NA	NA	NA	NA	NA	NA
	194	OMI-040 R5	nasal_swab	OMI-040	37	M	0	Vaccinated	mild	2	mRNA-1273	mRNA-1273	mRNA-1273	NA	13	13	13	4	17	EPI_ISL_7860220	BA.1	NA	negative	NA	0.527614	1.56163	1.83874	1.62961	1.34509	1.94766	1.95795	2.57592	OMI-040 B2	13	13	0.6096	5.721	5.084	4.193	3.814	2.5051	2.2041
	201	OMI-041 R6	nasal_swab	OMI-041	71	F	0	Vaccinated	moderate	2	BNT162b2	BNT162b2	BNT162b2	NA	16	16	15	0	17	EPI_ISL_7860225	BA.1	2.90309	negative	NA	2.12131	3.00357	-3.07562	1.34003	1.40532	1.78198	1.54137	1.93102	NA	NA	NA	NA	NA	NA	NA	NA	NA	NA
	199	OMI-041 R4	nasal_swab	OMI-041	71	F	0	Vaccinated	moderate	2	BNT162b2	BNT162b2	BNT162b2	NA	11	11	10	-5	17	EPI_ISL_7860225	BA.1	4.25888	negative	NA	0.294109	2.28912	2.79982	0.781965	0.569818	0.957612	1.15211	1.52115	NA	NA	NA	NA	NA	NA	NA	NA	NA	NA
	198	OMI-041 R3	nasal_swab	OMI-041	71	F	0	Vaccinated	moderate	2	BNT162b2	BNT162b2	BNT162b2	NA	8	8	7	-8	17	EPI_ISL_7860225	BA.1	5.36107	negative	NA	1.01876	2.91699	3.27194	0.72426	0.512756	0.758866	1.10913	1.26716	NA	NA	NA	NA	NA	NA	NA	NA	NA	NA
	197	OMI-041 R2	nasal_swab	OMI-041	71	F	0	Vaccinated	moderate	2	BNT162b2	BNT162b2	BNT162b2	NA	4	4	3	-12	17	EPI_ISL_7860225	BA.1	7.56624	positive	4	-2.09784	0.672055	1.19095	-0.0643622	-3.4585	-0.645921	0.358848	0.358848	NA	NA	NA	NA	NA	NA	NA	NA	NA	NA
	200	OMI-041 R5	nasal_swab	OMI-041	71	F	0	Vaccinated	moderate	2	BNT162b2	BNT162b2	BNT162b2	NA	15	15	14	-1	17	EPI_ISL_7860225	BA.1	NA	negative	NA	1.00172	2.08205	2.61375	0.742531	0.922458	1.42805	1.54211	2.05089	OMI-041 B2	15	14	1.2942	6.357	5.875	4.917	4.546	3.7093	3.4082
	204	OMI-042 R4	nasal_swab	OMI-042	31	M	0	Vaccinated	moderate	2	BNT162b2	BNT162b2	BNT162b2	NA	11	11	9	6	14	EPI_ISL_7860215	BA.1.1	2.8451	negative	NA	0.72384	1.88725	2.39523	0.903396	0.870485	1.15511	0.672593	1.05648	NA	NA	NA	NA	NA	NA	NA	NA	NA	NA
	202	OMI-042 R2	nasal_swab	OMI-042	31	M	0	Vaccinated	moderate	2	BNT162b2	BNT162b2	BNT162b2	NA	7	7	5	2	14	EPI_ISL_7860215	BA.1.1	7.04941	negative	NA	0.453383	1.57424	2.03705	0.800906	0.356546	0.441157	0.556432	0.757004	NA	NA	NA	NA	NA	NA	NA	NA	NA	NA
	203	OMI-042 R3	nasal_swab	OMI-042	31	M	0	Vaccinated	moderate	2	BNT162b2	BNT162b2	BNT162b2	NA	10	10	8	5	14	EPI_ISL_7860215	BA.1.1	NA	negative	NA	-2.09784	1.72879	2.20971	-0.154104	0.826431	1.25721	1.56137	2.05511	NA	NA	NA	NA	NA	NA	NA	NA	NA	NA
	205	OMI-042 R5	nasal_swab	OMI-042	31	M	0	Vaccinated	moderate	2	BNT162b2	BNT162b2	BNT162b2	NA	12	12	10	7	14	EPI_ISL_7860215	BA.1.1	NA	negative	NA	-2.09784	1.29237	1.7072	-0.682536	0.257231	0.618848	0.868652	1.31006	NA	NA	NA	NA	NA	NA	NA	NA	NA	NA
	206	OMI-042 R6	nasal_swab	OMI-042	31	M	0	Vaccinated	moderate	2	BNT162b2	BNT162b2	BNT162b2	NA	13	13	11	8	14	EPI_ISL_7860215	BA.1.1	NA	negative	NA	-2.09784	1.74248	2.19061	-0.421395	0.51845	0.854093	0.715786	1.14833	NA	NA	NA	NA	NA	NA	NA	NA	NA	NA
	207	OMI-042 R7	nasal_swab	OMI-042	31	M	0	Vaccinated	moderate	2	BNT162b2	BNT162b2	BNT162b2	NA	14	14	12	9	14	EPI_ISL_7860215	BA.1.1	NA	negative	NA	0.50328	2.47762	2.98436	0.719316	1.65207	1.92906	1.82435	2.2783	OMI-042 B2	14	12	0.0414	5.815	5.29	4.647	4.126	2.5051	2.5051
	210	OMI-043 R4	nasal_swab	OMI-043	49	M	0	Vaccinated	mild	3	Combined	AZD1222	AZD1222	BNT162b2	9	9	9	0	13	EPI_ISL_8096979	BA.1	3.50515	negative	NA	0.783668	2.09787	2.71632	0.361297	0.324116	0.728195	0.358848	0.724723	NA	NA	NA	NA	NA	NA	NA	NA	NA	NA
	209	OMI-043 R3	nasal_swab	OMI-043	49	M	0	Vaccinated	mild	3	Combined	AZD1222	AZD1222	BNT162b2	6	6	6	-3	13	EPI_ISL_8096979	BA.1	5.98925	positive	1.38021	0.901569	1.78571	2.36966	0.902241	-0.263247	0.299508	0.358848	0.564096	NA	NA	NA	NA	NA	NA	NA	NA	NA	NA
	208	OMI-043 R2	nasal_swab	OMI-043	49	M	0	Vaccinated	mild	3	Combined	AZD1222	AZD1222	BNT162b2	3	3	3	-6	13	EPI_ISL_8096979	BA.1	7.6007	positive	4	-2.09784	1.44908	1.99785	-0.0643622	-1.81383	-0.834581	0.358848	0.358848	NA	NA	NA	NA	NA	NA	NA	NA	NA	NA
	211	OMI-043 R5	nasal_swab	OMI-043	49	M	0	Vaccinated	mild	3	Combined	AZD1222	AZD1222	BNT162b2	11	11	11	2	13	EPI_ISL_8096979	BA.1	NA	negative	NA	1.38995	2.48349	3.15708	1.37243	1.63076	2.07038	1.80597	2.24012	NA	NA	NA	NA	NA	NA	NA	NA	NA	NA
	212	OMI-043 R6	nasal_swab	OMI-043	49	M	0	Vaccinated	mild	3	Combined	AZD1222	AZD1222	BNT162b2	13	13	13	4	13	EPI_ISL_8096979	BA.1	NA	negative	NA	1.17924	2.41407	3.04617	1.69704	1.95285	2.40523	2.02119	2.46379	OMI-043 B2	13	13	0.9196	6.41	5.962	4.468	4.088	2.8062	2.5051
	213	OMI-044 R2	nasal_swab	OMI-044	47	M	0	Vaccinated	mild	2	AZD1222	AZD1222	AZD1222	NA	6	6	-2	-5	13	EPI_ISL_7860223	BA.1	5.07225	negative	NA	-0.698848	1.31947	1.77976	0.283876	-0.785126	-0.557935	0.358848	0.358848	NA	NA	NA	NA	NA	NA	NA	NA	NA	NA
	214	OMI-044 R3	nasal_swab	OMI-044	47	M	0	Vaccinated	mild	2	AZD1222	AZD1222	AZD1222	NA	9	9	1	-2	13	EPI_ISL_7860223	BA.1	5.36642	positive	1.38021	-2.09784	1.32933	1.76971	0.722508	-0.114947	0.325292	0.358848	0.482811	NA	NA	NA	NA	NA	NA	NA	NA	NA	NA
	215	OMI-044 R4	nasal_swab	OMI-044	47	M	0	Vaccinated	mild	2	AZD1222	AZD1222	AZD1222	NA	12	12	4	1	13	EPI_ISL_7860223	BA.1	NA	negative	NA	1.93067	3.06907	3.52752	1.72878	1.41105	1.64687	2.01924	2.44763	NA	NA	NA	NA	NA	NA	NA	NA	NA	NA
	216	OMI-044 R5	nasal_swab	OMI-044	47	M	0	Vaccinated	mild	2	AZD1222	AZD1222	AZD1222	NA	13	13	5	2	13	EPI_ISL_7860223	BA.1	NA	negative	NA	1.04147	1.87374	2.30648	0.647643	0.718552	1.02791	1.40001	1.7753	OMI-044 B2	13	5	1.1225	5.799	5.18	3.937	3.389	2.2041	2.2041
	219	OMI-045 R4	nasal_swab	OMI-045	65	M	0	Vaccinated	mild	2	BNT162b2	BNT162b2	BNT162b2	NA	13	13	12	1	16	EPI_ISL_9070311	BA.1	4.266	negative	NA	1.44757	2.50185	3.00565	2.15178	1.68019	2.00301	2.0042	2.30802	NA	NA	NA	NA	NA	NA	NA	NA	NA	NA
	218	OMI-045 R3	nasal_swab	OMI-045	65	M	0	Vaccinated	mild	2	BNT162b2	BNT162b2	BNT162b2	NA	8	8	7	-4	16	EPI_ISL_9070311	BA.1	7.66696	positive	2.49969	0.721732	1.98419	2.17212	0.938247	0.449814	0.681651	0.839178	1.19992	NA	NA	NA	NA	NA	NA	NA	NA	NA	NA
	217	OMI-045 R2	nasal_swab	OMI-045	65	M	0	Vaccinated	mild	2	BNT162b2	BNT162b2	BNT162b2	NA	1	1	0	-11	16	EPI_ISL_9070311	BA.1	7.91344	positive	4	1.28905	0.859112	1.05844	0.870805	-0.270719	-0.365535	0.358848	0.358848	OMI-045 B1	1	0	-1.0809	3.754	2.784	3.206	2.512	0.3979	0.3979
	220	OMI-045 R5	nasal_swab	OMI-045	65	M	0	Vaccinated	mild	2	BNT162b2	BNT162b2	BNT162b2	NA	15	15	14	3	16	EPI_ISL_9070311	BA.1	NA	negative	NA	1.73005	2.68916	3.26926	2.32282	1.94079	2.22708	2.77551	3.10158	NA	NA	NA	NA	NA	NA	NA	NA	NA	NA
	221	OMI-045 R6	nasal_swab	OMI-045	65	M	0	Vaccinated	mild	2	BNT162b2	BNT162b2	BNT162b2	NA	16	16	15	4	16	EPI_ISL_9070311	BA.1	NA	negative	NA	2.13421	2.90112	3.48952	2.67358	2.34033	2.60115	3.13002	3.45191	NA	NA	NA	NA	NA	NA	NA	NA	NA	NA
	224	OMI-046 R4	nasal_swab	OMI-046	50	F	0	Naive	asymptomatic	0	NA	NA	NA	NA	14	14	NA	NA	17	EPI_ISL_7860212	BA.1.1	3.78888	negative	NA	0.988385	0.114091	0.981988	1.71648	-0.137777	1.01062	1.03658	2.0279	NA	NA	NA	NA	NA	NA	NA	NA	NA	NA
	223	OMI-046 R3	nasal_swab	OMI-046	50	F	0	Naive	asymptomatic	0	NA	NA	NA	NA	10	10	NA	NA	17	EPI_ISL_7860212	BA.1.1	4.61909	negative	NA	0.0748995	-0.154577	0.543802	1.07737	-0.470825	0.517257	0.358848	1.09508	NA	NA	NA	NA	NA	NA	NA	NA	NA	NA
	222	OMI-046 R2	nasal_swab	OMI-046	50	F	0	Naive	asymptomatic	0	NA	NA	NA	NA	5	5	NA	NA	17	EPI_ISL_7860212	BA.1.1	6.78967	positive	2.49969	-0.340429	-2.41435	-3.07562	0.08799	-3.4585	-3.10015	0.358848	0.358848	NA	NA	NA	NA	NA	NA	NA	NA	NA	NA
	225	OMI-046 R5	nasal_swab	OMI-046	50	F	0	Naive	asymptomatic	0	NA	NA	NA	NA	16	16	NA	NA	17	EPI_ISL_7860212	BA.1.1	NA	negative	NA	0.938078	-0.441087	0.811734	1.72499	-0.325304	0.948677	0.584844	1.65769	OMI-046 B2	16	NA	0.281	4.395	4.141	2.343	2.686	0.3979	1
	226	OMI-046 R6	nasal_swab	OMI-046	50	F	0	Naive	asymptomatic	0	NA	NA	NA	NA	17	17	NA	NA	17	EPI_ISL_7860212	BA.1.1	NA	negative	NA	1.07658	-0.10113	0.925281	1.51305	-0.588625	0.686208	0.358848	1.40105	NA	NA	NA	NA	NA	NA	NA	NA	NA	NA
	230	OMI-047 R4	nasal_swab	OMI-047	9	M	0	Naive	asymptomatic	0	NA	NA	NA	NA	11	11	NA	NA	14	EPI_ISL_9070306	BA.1.1	2.8451	NA	NA	0.911655	-0.469266	0.80546	-0.23841	-1.28726	-1.66081	0.358848	0.358848	NA	NA	NA	NA	NA	NA	NA	NA	NA	NA
	228	OMI-047 R2	nasal_swab	OMI-047	9	M	0	Naive	asymptomatic	0	NA	NA	NA	NA	8	8	NA	NA	14	EPI_ISL_9070306	BA.1.1	3.41497	NA	NA	0.95036	-0.121414	0.663358	0.372771	-1.15147	-2.79912	0.358848	0.358848	NA	NA	NA	NA	NA	NA	NA	NA	NA	NA
	227	OMI-047 R1	nasal_swab	OMI-047	9	M	0	Naive	asymptomatic	0	NA	NA	NA	NA	6	6	NA	NA	14	EPI_ISL_9070306	BA.1.1	4.83378	negative	NA	0.173921	-2.41435	-3.07562	0.17701	-1.55373	-3.10015	0.358848	0.358848	NA	NA	NA	NA	NA	NA	NA	NA	NA	NA
	229	OMI-047 R3	nasal_swab	OMI-047	9	M	0	Naive	asymptomatic	0	NA	NA	NA	NA	10	10	NA	NA	14	EPI_ISL_9070306	BA.1.1	NA	negative	NA	-2.09784	-2.41435	0.104728	-1.60666	-1.26863	-1.60801	0.358848	0.358848	NA	NA	NA	NA	NA	NA	NA	NA	NA	NA
	231	OMI-047 R5	nasal_swab	OMI-047	9	M	0	Naive	asymptomatic	0	NA	NA	NA	NA	13	13	NA	NA	14	EPI_ISL_9070306	BA.1.1	NA	negative	NA	1.12682	-0.492062	0.793251	0.955206	-1.12143	0.292339	0.358848	0.358848	NA	NA	NA	NA	NA	NA	NA	NA	NA	NA
	232	OMI-047 R6	nasal_swab	OMI-047	9	M	0	Naive	asymptomatic	0	NA	NA	NA	NA	14	14	NA	NA	14	EPI_ISL_9070306	BA.1.1	NA	negative	NA	1.12138	0.284836	1.27453	1.79354	-0.470358	1.16504	0.526837	2.08892	NA	NA	NA	NA	NA	NA	NA	NA	NA	NA
	235	OMI-048 R3	nasal_swab	OMI-048	3	M	0	Naive	mild	0	NA	NA	NA	NA	6	6	6	-2	14	EPI_ISL_9070307	BA.1	3.54407	negative	NA	2.77804	1.20148	1.84029	1.29493	0.939057	1.38764	1.30483	1.73596	NA	NA	NA	NA	NA	NA	NA	NA	NA	NA
	234	OMI-048 R2	nasal_swab	OMI-048	3	M	0	Naive	mild	0	NA	NA	NA	NA	5	5	5	-3	14	EPI_ISL_9070307	BA.1	4.58433	negative	NA	2.87687	1.25994	1.9163	1.45592	0.888446	1.37807	1.42623	1.87725	NA	NA	NA	NA	NA	NA	NA	NA	NA	NA
	233	OMI-048 R1	nasal_swab	OMI-048	3	M	0	Naive	mild	0	NA	NA	NA	NA	0	0	0	-8	14	EPI_ISL_9070307	BA.1	7.63515	positive	3.49996	0.40256	-2.41435	-0.4406	0.519902	-2.28733	-0.742122	0.358848	0.358848	NA	NA	NA	NA	NA	NA	NA	NA	NA	NA
	236	OMI-048 R4	nasal_swab	OMI-048	3	M	0	Naive	mild	0	NA	NA	NA	NA	8	8	8	0	14	EPI_ISL_9070307	BA.1	NA	negative	NA	3.47752	1.70068	2.40821	1.69253	1.20857	1.77778	1.88194	2.39155	NA	NA	NA	NA	NA	NA	NA	NA	NA	NA
	237	OMI-048 R5	nasal_swab	OMI-048	3	M	0	Naive	mild	0	NA	NA	NA	NA	13	13	13	5	14	EPI_ISL_9070307	BA.1	NA	negative	NA	1.14833	-2.41435	0.254201	0.0559356	-0.918064	-0.538446	0.358848	0.358848	NA	NA	NA	NA	NA	NA	NA	NA	NA	NA
	241	OMI-049 R5	nasal_swab	OMI-049	56	F	0	Vaccinated	mild	2	mRNA-1273	mRNA-1273	mRNA-1273	NA	12	12	12	6	14	EPI_ISL_7860210	BA.1	2.39794	negative	NA	1.66324	2.60821	3.28917	1.26636	2.17904	2.59043	2.26151	2.71258	NA	NA	NA	NA	NA	NA	NA	NA	NA	NA
	240	OMI-049 R4	nasal_swab	OMI-049	56	F	0	Vaccinated	mild	2	mRNA-1273	mRNA-1273	mRNA-1273	NA	10	10	10	4	14	EPI_ISL_7860210	BA.1	3.43136	negative	NA	1.49175	2.67316	3.38063	1.32214	1.97104	2.41628	2.14947	2.64083	NA	NA	NA	NA	NA	NA	NA	NA	NA	NA
	238	OMI-049 R2	nasal_swab	OMI-049	56	F	0	Vaccinated	mild	2	mRNA-1273	mRNA-1273	mRNA-1273	NA	5	5	5	-1	14	EPI_ISL_7860210	BA.1	5.67122	negative	NA	0.658129	1.474	1.82245	0.944824	0.159315	0.526098	0.411555	0.888817	OMI-049 B1	5	5	-1.2007	4.916	4.249	3.496	3.036	1.9031	1.6021
	239	OMI-049 R3	nasal_swab	OMI-049	56	F	0	Vaccinated	mild	2	mRNA-1273	mRNA-1273	mRNA-1273	NA	6	6	6	0	14	EPI_ISL_7860210	BA.1	6.16683	negative	NA	0.806319	1.78927	2.30393	0.65241	0.932919	1.36596	1.10516	1.55576	NA	NA	NA	NA	NA	NA	NA	NA	NA	NA
	242	OMI-049 R6	nasal_swab	OMI-049	56	F	0	Vaccinated	mild	2	mRNA-1273	mRNA-1273	mRNA-1273	NA	13	13	13	7	14	EPI_ISL_7860210	BA.1	NA	negative	NA	1.46091	2.35821	3.03069	1.21941	2.03365	2.49684	2.29592	2.79729	NA	NA	NA	NA	NA	NA	NA	NA	NA	NA
	246	OMI-050 R5	nasal_swab	OMI-050	21	F	0	Vaccinated	mild	2	BNT162b2	BNT162b2	BNT162b2	NA	13	13	12	-5	21	EPI_ISL_10497423	BA.1.1	4.00647	negative	NA	0.745202	2.22279	2.80514	1.98858	1.6275	2.00079	1.92409	2.33638	NA	NA	NA	NA	NA	NA	NA	NA	NA	NA
	245	OMI-050 R4	nasal_swab	OMI-050	21	F	0	Vaccinated	mild	2	BNT162b2	BNT162b2	BNT162b2	NA	11	11	10	-7	21	EPI_ISL_10497423	BA.1.1	4.10551	negative	NA	0.149222	2.26022	2.86007	2.27088	1.6925	2.07232	2.15239	2.56739	NA	NA	NA	NA	NA	NA	NA	NA	NA	NA
	244	OMI-050 R3	nasal_swab	OMI-050	21	F	0	Vaccinated	mild	2	BNT162b2	BNT162b2	BNT162b2	NA	9	9	8	-9	21	EPI_ISL_10497423	BA.1.1	5.45125	negative	NA	0.636354	2.13374	2.70472	1.38102	0.878552	1.19591	1.23887	1.61587	NA	NA	NA	NA	NA	NA	NA	NA	NA	NA
	243	OMI-050 R2	nasal_swab	OMI-050	21	F	0	Vaccinated	mild	2	BNT162b2	BNT162b2	BNT162b2	NA	5	5	4	-13	21	EPI_ISL_10497423	BA.1.1	7.18723	positive	3	1.68887	2.087	2.53736	1.56481	0.226334	0.558241	0.358848	0.699915	OMI-050 B1	5	4	-1.2218	4.181	3.349	2.948	2.413	1	0.699
	247	OMI-050 R6	nasal_swab	OMI-050	21	F	0	Vaccinated	mild	2	BNT162b2	BNT162b2	BNT162b2	NA	16	16	15	-2	21	EPI_ISL_10497423	BA.1.1	NA	negative	NA	1.29198	2.62674	3.22023	1.76248	1.81841	2.13839	1.94708	2.32207	NA	NA	NA	NA	NA	NA	NA	NA	NA	NA
	248	OMI-050 R7	nasal_swab	OMI-050	21	F	0	Vaccinated	mild	2	BNT162b2	BNT162b2	BNT162b2	NA	17	17	16	-1	21	EPI_ISL_10497423	BA.1.1	NA	negative	NA	1.32465	2.65997	3.26878	1.68819	1.73875	2.0627	1.88578	2.25882	NA	NA	NA	NA	NA	NA	NA	NA	NA	NA
	251	OMI-051 R4	nasal_swab	OMI-051	56	M	1	Infected	asymptomatic	2	AZD1222	AZD1222	AZD1222	NA	8	8	NA	NA	12	EPI_ISL_8096988	BA.1.1	2.39794	negative	NA	1.97634	1.14639	1.8204	1.82873	0.899399	1.33586	1.26023	1.65444	NA	NA	NA	NA	NA	NA	NA	NA	NA	NA
	250	OMI-051 R3	nasal_swab	OMI-051	56	M	1	Infected	asymptomatic	2	AZD1222	AZD1222	AZD1222	NA	6	6	NA	NA	12	EPI_ISL_8096988	BA.1.1	2.81291	negative	NA	1.49492	0.685365	1.32755	2.20703	1.18787	1.63579	1.478	1.90488	OMI-051 B2	7	NA	2.0561	5.648	5.366	4.128	3.884	1.9031	2.5051
	249	OMI-051 R2	nasal_swab	OMI-051	56	M	1	Infected	asymptomatic	2	AZD1222	AZD1222	AZD1222	NA	2	2	NA	NA	12	EPI_ISL_8096988	BA.1.1	6.40801	positive	2.49969	1.47187	0.780573	1.28151	1.12019	0.519353	0.709768	0.59151	0.748004	NA	NA	NA	NA	NA	NA	NA	NA	NA	NA
	252	OMI-051 R5	nasal_swab	OMI-051	56	M	1	Infected	asymptomatic	2	AZD1222	AZD1222	AZD1222	NA	9	9	NA	NA	12	EPI_ISL_8096988	BA.1.1	NA	negative	NA	2.572	1.69034	2.4557	2.64061	1.59829	2.08183	2.03374	2.45164	NA	NA	NA	NA	NA	NA	NA	NA	NA	NA
	254	OMI-052 R3	nasal_swab	OMI-052	37	F	1	Infected	mild	2	AZD1222	AZD1222	AZD1222	NA	6	6	6	-4	12	EPI_ISL_8096989	BA.1	4.32428	negative	NA	0.924464	1.21004	1.79734	1.12169	0.662946	1.09654	1.35541	1.83013	OMI-052 B2	7	7	-0.7167	4.983	4.482	3.609	2.925	1.9031	1.301
	255	OMI-052 R4	nasal_swab	OMI-052	37	F	1	Infected	mild	2	AZD1222	AZD1222	AZD1222	NA	8	8	8	-2	12	EPI_ISL_8096989	BA.1	4.80448	negative	NA	1.758	2.23701	2.83349	1.74186	1.56394	1.99076	2.09764	2.58601	NA	NA	NA	NA	NA	NA	NA	NA	NA	NA
	253	OMI-052 R2	nasal_swab	OMI-052	37	F	1	Infected	mild	2	AZD1222	AZD1222	AZD1222	NA	2	2	2	-8	12	EPI_ISL_8096989	BA.1	6.35765	positive	4	0.175465	0.0412597	0.754071	0.372962	-3.4585	-1.0084	0.358848	0.358848	NA	NA	NA	NA	NA	NA	NA	NA	NA	NA
	257	OMI-053 R3	nasal_swab	OMI-053	63	M	1	Infected	mild	2	AZD1222	AZD1222	AZD1222	NA	6	6	6	0	12	EPI_ISL_8096987	BA.1.1	3.11394	negative	NA	2.40643	2.38318	2.78775	1.61509	1.23173	1.55441	1.74227	2.10368	OMI-053 B2	7	7	1.8654	6.295	5.614	5.286	4.797	3.4082	2.5051
	258	OMI-053 R4	nasal_swab	OMI-053	63	M	1	Infected	mild	2	AZD1222	AZD1222	AZD1222	NA	8	8	8	2	12	EPI_ISL_8096987	BA.1.1	3.4843	negative	NA	2.94585	2.66579	3.0908	2.07323	1.65174	1.96251	1.99869	2.379	NA	NA	NA	NA	NA	NA	NA	NA	NA	NA
	256	OMI-053 R2	nasal_swab	OMI-053	63	M	1	Infected	mild	2	AZD1222	AZD1222	AZD1222	NA	1	1	1	-5	12	EPI_ISL_8096987	BA.1.1	4.49969	positive	1.38021	0.671124	1.58431	2.02007	0.810502	0.201993	0.537337	0.584084	0.836065	NA	NA	NA	NA	NA	NA	NA	NA	NA	NA
	262	OMI-054 R5	nasal_swab	OMI-054	16	F	1	Infected	asymptomatic	0	NA	NA	NA	NA	9	9	NA	NA	18	EPI_ISL_10497424	BA.1	2.39794	negative	NA	2.75506	1.45214	2.16309	1.75105	1.36441	1.72524	1.74185	2.08189	NA	NA	NA	NA	NA	NA	NA	NA	NA	NA
	261	OMI-054 R4	nasal_swab	OMI-054	16	F	1	Infected	asymptomatic	0	NA	NA	NA	NA	8	8	NA	NA	18	EPI_ISL_10497424	BA.1	3.16137	negative	NA	3.19167	1.92103	2.60836	2.33814	2.15057	2.42091	2.37105	2.69441	NA	NA	NA	NA	NA	NA	NA	NA	NA	NA
	260	OMI-054 R3	nasal_swab	OMI-054	16	F	1	Infected	asymptomatic	0	NA	NA	NA	NA	6	6	NA	NA	18	EPI_ISL_10497424	BA.1	3.83251	negative	NA	2.49419	1.42739	2.04506	1.14339	0.759737	1.09991	0.758407	1.07892	OMI-054 B2	7	NA	1.54	6.036	5.684	4.763	4.114	2.5051	2.5051
	264	OMI-054 R7	nasal_swab	OMI-054	16	F	1	Infected	asymptomatic	0	NA	NA	NA	NA	13	13	NA	NA	18	EPI_ISL_10497424	BA.1	5.20737	negative	NA	3.55507	2.23176	3.02297	1.92977	1.67419	2.01166	2.31864	2.69582	NA	NA	NA	NA	NA	NA	NA	NA	NA	NA
	259	OMI-054 R2	nasal_swab	OMI-054	16	F	1	Infected	asymptomatic	0	NA	NA	NA	NA	2	2	NA	NA	18	EPI_ISL_10497424	BA.1	8.13608	positive	6	1.69297	1.72577	1.90747	1.76932	0.72229	0.975302	0.984887	1.29092	NA	NA	NA	NA	NA	NA	NA	NA	NA	NA
	263	OMI-054 R6	nasal_swab	OMI-054	16	F	1	Infected	asymptomatic	0	NA	NA	NA	NA	12	12	NA	NA	18	EPI_ISL_10497424	BA.1	NA	negative	NA	2.97384	1.83051	2.53402	1.80845	1.39856	1.80643	1.88223	2.26676	NA	NA	NA	NA	NA	NA	NA	NA	NA	NA
	268	OMI-055 R5	nasal_swab	OMI-055	15	F	1	Infected	mild	0	NA	NA	NA	NA	10	9	10	7	12	EPI_ISL_8096991	BA.1	2.39794	negative	NA	2.78082	1.81479	2.5017	2.16379	1.70329	2.16346	2.2811	2.64325	NA	NA	NA	NA	NA	NA	NA	NA	NA	NA
	266	OMI-055 R3	nasal_swab	OMI-055	15	F	1	Infected	mild	0	NA	NA	NA	NA	7	6	7	4	12	EPI_ISL_8096991	BA.1	2.81291	negative	NA	3.46554	2.29951	2.98113	2.52434	1.83351	2.26696	2.61167	2.94557	OMI-055 B2	7	8	1.5724	6.031	5.606	4.586	4.217	2.5051	2.5051
	267	OMI-055 R4	nasal_swab	OMI-055	15	F	1	Infected	mild	0	NA	NA	NA	NA	9	8	9	6	12	EPI_ISL_8096991	BA.1	2.8451	negative	NA	3.02567	2.10035	2.7603	2.13796	1.62327	2.08444	2.27193	2.63704	NA	NA	NA	NA	NA	NA	NA	NA	NA	NA
	265	OMI-055 R2	nasal_swab	OMI-055	15	F	1	Infected	mild	0	NA	NA	NA	NA	3	2	3	0	12	EPI_ISL_8096991	BA.1	5.85406	positive	2	1.85153	1.11288	1.57232	2.28857	0.194305	0.613704	0.358848	0.399747	NA	NA	NA	NA	NA	NA	NA	NA	NA	NA
	273	OMI-056 R6	nasal_swab	OMI-056	44	F	1	Infected	asymptomatic	0	NA	NA	NA	NA	10	10	NA	NA	15	EPI_ISL_8096973	BA.1.1	2.39794	negative	NA	2.66788	2.34855	3.04427	1.27672	1.5219	1.90119	1.98023	2.33586	NA	NA	NA	NA	NA	NA	NA	NA	NA	NA
	270	OMI-056 R3	nasal_swab	OMI-056	44	F	1	Infected	asymptomatic	0	NA	NA	NA	NA	6	6	NA	NA	15	EPI_ISL_8096973	BA.1.1	3.26717	negative	NA	3.15891	2.68954	3.38861	1.84844	2.08787	2.52007	2.52458	2.89248	NA	NA	NA	NA	NA	NA	NA	NA	NA	NA
	271	OMI-056 R4	nasal_swab	OMI-056	44	F	1	Infected	asymptomatic	0	NA	NA	NA	NA	8	8	NA	NA	15	EPI_ISL_8096973	BA.1.1	3.33244	negative	NA	3.47926	2.97007	3.65128	1.91872	2.12796	2.47995	2.44813	2.81347	OMI-056 B2	8	NA	1.8312	5.563	5.175	4.342	3.905	2.2041	1.6021
	269	OMI-056 R2	nasal_swab	OMI-056	44	F	1	Infected	asymptomatic	0	NA	NA	NA	NA	2	2	NA	NA	15	EPI_ISL_8096973	BA.1.1	5.09864	negative	NA	1.47319	1.63361	2.3157	0.664073	1.11498	1.46808	1.7896	2.12095	NA	NA	NA	NA	NA	NA	NA	NA	NA	NA
	272	OMI-056 R5	nasal_swab	OMI-056	44	F	1	Infected	asymptomatic	0	NA	NA	NA	NA	9	9	NA	NA	15	EPI_ISL_8096973	BA.1.1	NA	negative	NA	3.15744	2.51769	3.21067	1.70296	2.01384	2.41799	2.44805	2.78436	NA	NA	NA	NA	NA	NA	NA	NA	NA	NA
	274	OMI-058 R2	nasal_swab	OMI-058	53	M	1	Infected	mild	1	mRNA-1273	mRNA-1273	NA	NA	6	6	6	2	12	EPI_ISL_8559533	BA.1	4.63749	negative	NA	2.98348	1.94844	2.61967	2.10252	1.39032	1.8826	2.1749	2.63296	OMI-058 B2	7	7	1.8689	5.558	5.009	3.8	3.428	1.9031	1.9031
	283	OMI-059 R10	nasal_swab	OMI-059	60	M	0	Vaccinated	moderate	2	BNT162b2	BNT162b2	BNT162b2	NA	9	9	8	5	13	EPI_ISL_10497425	BA.1.1	2.39794	negative	NA	-0.599374	1.03037	1.26007	-0.0596591	-0.483521	-0.277705	0.358848	0.358848	OMI-059 B3	9	8	-1.0605	5.888	5.112	3.823	3.239	2.2041	1.9031
	285	OMI-059 R12	nasal_swab	OMI-059	60	M	0	Vaccinated	moderate	2	BNT162b2	BNT162b2	BNT162b2	NA	11	11	10	7	13	EPI_ISL_10497425	BA.1.1	2.8451	negative	NA	0.740256	0.869414	1.1368	0.657269	-0.89747	-0.709092	0.358848	0.358848	NA	NA	NA	NA	NA	NA	NA	NA	NA	NA
	279	OMI-059 R6	nasal_swab	OMI-059	60	M	0	Vaccinated	moderate	2	BNT162b2	BNT162b2	BNT162b2	NA	5	5	4	1	13	EPI_ISL_10497425	BA.1.1	3.45484	negative	NA	-0.713611	1.3147	1.47608	-0.00835367	-1.02467	-0.784845	0.358848	0.358848	NA	NA	NA	NA	NA	NA	NA	NA	NA	NA
	282	OMI-059 R9	nasal_swab	OMI-059	60	M	0	Vaccinated	moderate	2	BNT162b2	BNT162b2	BNT162b2	NA	8	8	7	4	13	EPI_ISL_10497425	BA.1.1	4.12057	negative	NA	-0.251944	1.00785	1.20051	0.0479157	-0.355048	-0.182282	0.358848	0.358848	NA	NA	NA	NA	NA	NA	NA	NA	NA	NA
	284	OMI-059 R11	nasal_swab	OMI-059	60	M	0	Vaccinated	moderate	2	BNT162b2	BNT162b2	BNT162b2	NA	10	10	9	6	13	EPI_ISL_10497425	BA.1.1	4.22401	negative	NA	-0.148505	1.31593	1.54628	0.165389	0.0211242	0.216874	0.358848	0.574884	NA	NA	NA	NA	NA	NA	NA	NA	NA	NA
	275	OMI-059 R2	nasal_swab	OMI-059	60	M	0	Vaccinated	moderate	2	BNT162b2	BNT162b2	BNT162b2	NA	1	1	0	-3	13	EPI_ISL_10497425	BA.1.1	4.30856	positive	1.38021	-2.09784	-2.41435	-3.07562	-0.299196	-3.4585	-3.10015	0.358848	0.358848	NA	NA	NA	NA	NA	NA	NA	NA	NA	NA
	276	OMI-059 R3	nasal_swab	OMI-059	60	M	0	Vaccinated	moderate	2	BNT162b2	BNT162b2	BNT162b2	NA	2	2	1	-2	13	EPI_ISL_10497425	BA.1.1	4.34341	positive	1.38021	-2.09784	1.10523	1.30847	-0.410098	-1.07601	-3.10015	0.358848	0.693068	NA	NA	NA	NA	NA	NA	NA	NA	NA	NA
	278	OMI-059 R5	nasal_swab	OMI-059	60	M	0	Vaccinated	moderate	2	BNT162b2	BNT162b2	BNT162b2	NA	4	4	3	0	13	EPI_ISL_10497425	BA.1.1	4.77525	negative	NA	-1.46813	1.35411	1.54814	0.017558	-0.816204	-0.887273	0.358848	0.358848	NA	NA	NA	NA	NA	NA	NA	NA	NA	NA
	281	OMI-059 R8	nasal_swab	OMI-059	60	M	0	Vaccinated	moderate	2	BNT162b2	BNT162b2	BNT162b2	NA	7	7	6	3	13	EPI_ISL_10497425	BA.1.1	4.85217	positive	2	-1.72673	0.971842	1.18174	-0.0383799	-0.730946	-0.876424	0.358848	0.358848	NA	NA	NA	NA	NA	NA	NA	NA	NA	NA
	277	OMI-059 R4	nasal_swab	OMI-059	60	M	0	Vaccinated	moderate	2	BNT162b2	BNT162b2	BNT162b2	NA	3	3	2	-1	13	EPI_ISL_10497425	BA.1.1	5.09079	negative	NA	-0.556323	1.50421	1.73087	0.145939	-0.797485	-0.77664	0.358848	0.358848	NA	NA	NA	NA	NA	NA	NA	NA	NA	NA
	280	OMI-059 R7	nasal_swab	OMI-059	60	M	0	Vaccinated	moderate	2	BNT162b2	BNT162b2	BNT162b2	NA	6	6	5	2	13	EPI_ISL_10497425	BA.1.1	5.26564	positive	1.85733	-1.72673	1.27381	1.47744	-0.0266943	-0.680226	-0.905246	0.358848	0.894979	NA	NA	NA	NA	NA	NA	NA	NA	NA	NA
	286	OMI-059 R13	nasal_swab	OMI-059	60	M	0	Vaccinated	moderate	2	BNT162b2	BNT162b2	BNT162b2	NA	12	12	11	8	13	EPI_ISL_10497425	BA.1.1	NA	negative	NA	-2.09784	-2.41435	-3.07562	-0.180052	-1.4732	-1.29404	0.358848	0.358848	NA	NA	NA	NA	NA	NA	NA	NA	NA	NA
	287	OMI-059 R14	nasal_swab	OMI-059	60	M	0	Vaccinated	moderate	2	BNT162b2	BNT162b2	BNT162b2	NA	13	13	12	9	13	EPI_ISL_10497425	BA.1.1	NA	negative	NA	-2.09784	-2.41435	-3.07562	-0.282988	-1.94853	-1.24297	0.358848	0.358848	NA	NA	NA	NA	NA	NA	NA	NA	NA	NA
	293	OMI-060 R7	nasal_swab	OMI-060	30	M	0	Vaccinated	mild	2	BNT162b2	BNT162b2	BNT162b2	NA	7	6	7	1	8	EPI_ISL_8097015	BA.1	2.87506	negative	NA	-0.517333	1.1312	1.68558	0.0871418	0.221448	0.569039	0.635215	1.07427	NA	NA	NA	NA	NA	NA	NA	NA	NA	NA
	292	OMI-060 R6	nasal_swab	OMI-060	30	M	0	Vaccinated	mild	2	BNT162b2	BNT162b2	BNT162b2	NA	6	5	6	0	8	EPI_ISL_8097015	BA.1	4.57113	negative	NA	-1.01766	0.973406	1.5627	0.0623348	-0.158692	0.234231	0.358848	0.805528	NA	NA	NA	NA	NA	NA	NA	NA	NA	NA
	291	OMI-060 R5	nasal_swab	OMI-060	30	M	0	Vaccinated	mild	2	BNT162b2	BNT162b2	BNT162b2	NA	5	4	5	-1	8	EPI_ISL_8097015	BA.1	5.07225	negative	NA	-0.488589	0.424106	0.884357	0.272888	-0.487859	0.0240649	0.358848	0.874776	NA	NA	NA	NA	NA	NA	NA	NA	NA	NA
	288	OMI-060 R2	nasal_swab	OMI-060	30	M	0	Vaccinated	mild	2	BNT162b2	BNT162b2	BNT162b2	NA	2	1	2	-4	8	EPI_ISL_8097015	BA.1	6.41332	positive	2	-2.09784	-1.10596	-0.387448	-0.213958	-1.27955	-1.66081	0.358848	0.358848	NA	NA	NA	NA	NA	NA	NA	NA	NA	NA
	290	OMI-060 R4	nasal_swab	OMI-060	30	M	0	Vaccinated	mild	2	BNT162b2	BNT162b2	BNT162b2	NA	4	3	4	-2	8	EPI_ISL_8097015	BA.1	6.59089	positive	1.38021	-2.09784	-0.654732	-0.75589	-0.37846	-1.34546	-1.23052	0.358848	0.358848	NA	NA	NA	NA	NA	NA	NA	NA	NA	NA
	289	OMI-060 R3	nasal_swab	OMI-060	30	M	0	Vaccinated	mild	2	BNT162b2	BNT162b2	BNT162b2	NA	3	2	3	-3	8	EPI_ISL_8097015	BA.1	7.17928	positive	2.49969	-2.09784	-0.910749	-0.0621439	-0.405433	-1.25721	-1.76971	0.358848	0.358848	NA	NA	NA	NA	NA	NA	NA	NA	NA	NA
	294	OMI-060 R8	nasal_swab	OMI-060	30	M	0	Vaccinated	mild	2	BNT162b2	BNT162b2	BNT162b2	NA	8	7	8	2	8	EPI_ISL_8097015	BA.1	NA	negative	NA	-0.0186651	1.3146	1.87328	0.0330018	0.442475	0.778557	0.869321	1.26474	OMI-060 B2	7	8	0.1271	5.586	5.135	3.97	3.59	2.5051	1.9031
	295	OMI-060 R9	nasal_swab	OMI-060	30	M	0	Vaccinated	mild	2	BNT162b2	BNT162b2	BNT162b2	NA	9	8	9	3	8	EPI_ISL_8097015	BA.1	NA	negative	NA	-2.09784	-2.41435	-3.07562	-0.246863	-0.798795	-0.478298	0.358848	0.358848	NA	NA	NA	NA	NA	NA	NA	NA	NA	NA
	299	OMI-061 R5	nasal_swab	OMI-061	55	F	0	Vaccinated	asymptomatic	2	mRNA-1273	mRNA-1273	mRNA-1273	NA	15	15	NA	NA	16	EPI_ISL_7860207	BA.1	3.30103	negative	NA	0.380012	2.2641	2.60062	1.05299	0.947388	1.46282	1.7584	2.24734	OMI-061 B2	15	NA	-0.5575	5.46	4.801	3.761	3.155	2.2041	1.9031
	298	OMI-061 R4	nasal_swab	OMI-061	55	F	0	Vaccinated	asymptomatic	2	mRNA-1273	mRNA-1273	mRNA-1273	NA	13	13	NA	NA	16	EPI_ISL_7860207	BA.1	4.74351	negative	NA	0.196976	2.12426	2.54991	1.05415	1.03651	1.60327	1.85091	2.3282	NA	NA	NA	NA	NA	NA	NA	NA	NA	NA
	297	OMI-061 R3	nasal_swab	OMI-061	55	F	0	Vaccinated	asymptomatic	2	mRNA-1273	mRNA-1273	mRNA-1273	NA	11	11	NA	NA	16	EPI_ISL_7860207	BA.1	6.18537	negative	NA	1.04186	1.95013	2.25277	0.474732	0.7135	1.09391	1.02256	1.50973	NA	NA	NA	NA	NA	NA	NA	NA	NA	NA
	296	OMI-061 R2	nasal_swab	OMI-061	55	F	0	Vaccinated	asymptomatic	2	mRNA-1273	mRNA-1273	mRNA-1273	NA	7	7	NA	NA	16	EPI_ISL_7860207	BA.1	7.73057	positive	4	-0.271855	0.895447	1.18903	0.480818	-0.769175	-0.617588	0.358848	0.358848	NA	NA	NA	NA	NA	NA	NA	NA	NA	NA
	301	OMI-062 R3	nasal_swab	OMI-062	41	M	0	Vaccinated	asymptomatic	2	BNT162b2	BNT162b2	BNT162b2	NA	6	6	NA	NA	13	EPI_ISL_8096994	BA.1.1	3.38021	negative	NA	-0.167226	1.04351	1.51412	0.612446	-0.185304	0.0521226	0.358848	0.79154	NA	NA	NA	NA	NA	NA	NA	NA	NA	NA
	300	OMI-062 R2	nasal_swab	OMI-062	41	M	0	Vaccinated	asymptomatic	2	BNT162b2	BNT162b2	BNT162b2	NA	2	2	NA	NA	13	EPI_ISL_8096994	BA.1.1	6.42127	positive	3	-2.09784	-0.30237	-0.139657	-0.284865	-1.33232	-3.10015	0.358848	0.358848	NA	NA	NA	NA	NA	NA	NA	NA	NA	NA
	302	OMI-062 R4	nasal_swab	OMI-062	41	M	0	Vaccinated	asymptomatic	2	BNT162b2	BNT162b2	BNT162b2	NA	9	9	NA	NA	13	EPI_ISL_8096994	BA.1.1	NA	negative	NA	0.373155	1.45713	1.99116	0.427801	0.347791	0.6333	0.884939	1.25087	NA	NA	NA	NA	NA	NA	NA	NA	NA	NA
	303	OMI-062 R5	nasal_swab	OMI-062	41	M	0	Vaccinated	asymptomatic	2	BNT162b2	BNT162b2	BNT162b2	NA	12	12	NA	NA	13	EPI_ISL_8096994	BA.1.1	NA	negative	NA	0.627693	1.41396	1.8995	0.135279	-0.131278	0.0915876	0.358848	0.358848	OMI-062 B2	12	NA	0.4886	4.895	4.282	4.153	3.564	1.9031	1.6021
	309	OMI-063 R7	nasal_swab	OMI-063	38	M	0	Vaccinated	mild	2	BNT162b2	BNT162b2	BNT162b2	NA	19	18	19	15	18	EPI_ISL_8096993	BA.1.1	2.90309	negative	NA	0.811408	2.77161	3.28975	1.36032	2.45757	2.82186	3.04903	3.51241	NA	NA	NA	NA	NA	NA	NA	NA	NA	NA
	308	OMI-063 R6	nasal_swab	OMI-063	38	M	0	Vaccinated	mild	2	BNT162b2	BNT162b2	BNT162b2	NA	18	17	18	14	18	EPI_ISL_8096993	BA.1.1	3.54407	negative	NA	1.22655	2.88679	3.38713	1.51132	2.6009	2.87291	2.76547	3.10196	NA	NA	NA	NA	NA	NA	NA	NA	NA	NA
	307	OMI-063 R5	nasal_swab	OMI-063	38	M	0	Vaccinated	mild	2	BNT162b2	BNT162b2	BNT162b2	NA	14	13	14	10	18	EPI_ISL_8096993	BA.1.1	4.37014	negative	NA	1.66002	3.33255	3.86213	1.49036	2.82563	3.1027	2.94739	3.28263	NA	NA	NA	NA	NA	NA	NA	NA	NA	NA
	306	OMI-063 R4	nasal_swab	OMI-063	38	M	0	Vaccinated	mild	2	BNT162b2	BNT162b2	BNT162b2	NA	10	9	10	6	18	EPI_ISL_8096993	BA.1.1	4.40993	negative	NA	1.32309	3.00787	3.54349	1.33451	2.17812	2.54904	2.45102	2.82756	OMI-063 B2	9	10	0.0607	5.135	4.663	4.278	3.949	2.5051	1.9031
	305	OMI-063 R3	nasal_swab	OMI-063	38	M	0	Vaccinated	mild	2	BNT162b2	BNT162b2	BNT162b2	NA	6	5	6	2	18	EPI_ISL_8096993	BA.1.1	7.34361	positive	1.38021	-0.480971	1.93247	2.42468	0.741544	0.94704	1.41804	1.59473	2.07629	NA	NA	NA	NA	NA	NA	NA	NA	NA	NA
	304	OMI-063 R2	nasal_swab	OMI-063	38	M	0	Vaccinated	mild	2	BNT162b2	BNT162b2	BNT162b2	NA	3	2	3	-1	18	EPI_ISL_8096993	BA.1.1	7.68816	positive	4	-2.09784	1.08394	1.32762	0.634383	0.285706	0.545513	1.06758	1.23294	NA	NA	NA	NA	NA	NA	NA	NA	NA	NA
	315	OMI-064 R6	nasal_swab	OMI-064	47	M	0	Vaccinated	mild	2	AZD1222	AZD1222	AZD1222	NA	15	13	15	5	16	Draft	BA.1.1	3.27875	negative	NA	0.591092	2.23739	2.46055	0.699869	0.835785	0.952664	1.19195	1.35117	NA	NA	NA	NA	NA	NA	NA	NA	NA	NA
	312	OMI-064 R3	nasal_swab	OMI-064	47	M	0	Vaccinated	mild	2	AZD1222	AZD1222	AZD1222	NA	12	10	12	2	16	Draft	BA.1.1	3.41497	negative	NA	-0.091594	1.88014	2.13041	0.43808	0.793584	0.933674	1.24806	1.42624	NA	NA	NA	NA	NA	NA	NA	NA	NA	NA
	313	OMI-064 R4	nasal_swab	OMI-064	47	M	0	Vaccinated	mild	2	AZD1222	AZD1222	AZD1222	NA	13	11	13	3	16	Draft	BA.1.1	4.21085	negative	NA	1.7878	3.55015	3.86795	1.82657	1.93254	2.11292	2.09689	2.28729	NA	NA	NA	NA	NA	NA	NA	NA	NA	NA
	314	OMI-064 R5	nasal_swab	OMI-064	47	M	0	Vaccinated	mild	2	AZD1222	AZD1222	AZD1222	NA	14	12	14	4	16	Draft	BA.1.1	4.44638	negative	NA	0.455196	2.11518	2.34697	1.12553	1.50553	1.62587	1.76876	1.93158	NA	NA	NA	NA	NA	NA	NA	NA	NA	NA
	311	OMI-064 R2	nasal_swab	OMI-064	47	M	0	Vaccinated	mild	2	AZD1222	AZD1222	AZD1222	NA	11	9	11	1	16	Draft	BA.1.1	4.5397	negative	NA	0.668572	2.78838	3.06512	1.20566	1.49598	1.69419	2.14576	2.35747	OMI-064 B2	9	11	-0.618	6.211	5.479	4.518	3.889	2.8062	2.5051
	310	OMI-064 R1	nasal_swab	OMI-064	47	M	0	Vaccinated	mild	2	AZD1222	AZD1222	AZD1222	NA	10	8	10	0	16	Draft	BA.1.1	4.81258	negative	NA	0.946799	2.72354	3.02265	1.38505	1.47203	1.70362	2.27025	2.50357	NA	NA	NA	NA	NA	NA	NA	NA	NA	NA
	316	OMI-064 R7	nasal_swab	OMI-064	47	M	0	Vaccinated	mild	2	AZD1222	AZD1222	AZD1222	NA	17	15	17	7	16	Draft	BA.1.1	NA	negative	NA	0.988068	2.03575	2.27125	0.616825	0.949425	1.05363	1.31683	1.52367	NA	NA	NA	NA	NA	NA	NA	NA	NA	NA
	317	OMI-064 R8	nasal_swab	OMI-064	47	M	0	Vaccinated	mild	2	AZD1222	AZD1222	AZD1222	NA	18	16	18	8	16	Draft	BA.1.1	NA	negative	NA	-0.334004	1.19873	1.47741	-0.0503701	-0.564945	-0.383953	0.358848	0.358848	NA	NA	NA	NA	NA	NA	NA	NA	NA	NA
	318	OMI-065 R1	nasal_swab	OMI-065	45	F	1	Infected	mild	0	NA	NA	NA	NA	8	7	8	4	9	NA	Omicron	NA	negative	NA	2.72979	1.9229	2.56256	2.16158	1.94051	2.38949	2.51334	2.88525	NA	NA	NA	NA	NA	NA	NA	NA	NA	NA
	319	OMI-065 R2	nasal_swab	OMI-065	45	F	1	Infected	mild	0	NA	NA	NA	NA	9	8	9	5	9	NA	Omicron	NA	negative	NA	1.98891	1.45044	2.08534	1.39371	1.29058	1.67358	1.83018	2.19526	OMI-065 B2	8	9	1.7033	5.739	5.306	4.527	4.169	2.8062	2.5051
	320	OMI-066 R1	nasal_swab	OMI-066	59	M	0	Vaccinated	mild	2	BNT162b2	BNT162b2	BNT162b2	NA	7	7	7	-1	10	EPI_ISL_10497426	BA.1.1	5.37967	positive	1.38021	1.13936	2.12572	2.75788	0.923605	1.1977	1.70748	1.56606	2.15461	NA	NA	NA	NA	NA	NA	NA	NA	NA	NA
	323	OMI-067 R3	nasal_swab	OMI-067	1	F	0	Naive	mild	0	NA	NA	NA	NA	13	13	13	-3	18	EPI_ISL_10497427	BA.1.1	4.86004	negative	NA	1.90342	0.00942339	1.58053	2.09586	-0.200994	0.703765	0.358848	0.366957	NA	NA	NA	NA	NA	NA	NA	NA	NA	NA
	321	OMI-067 R1	nasal_swab	OMI-067	1	F	0	Naive	mild	0	NA	NA	NA	NA	7	7	7	-9	18	EPI_ISL_10497427	BA.1.1	5.71625	positive	1.85733	1.35356	0.172051	0.801844	1.49031	-0.409964	-0.0953828	0.358848	0.358848	NA	NA	NA	NA	NA	NA	NA	NA	NA	NA
	322	OMI-067 R2	nasal_swab	OMI-067	1	F	0	Naive	mild	0	NA	NA	NA	NA	10	10	10	-6	18	EPI_ISL_10497427	BA.1.1	NA	negative	NA	1.37295	0.377511	0.886282	1.26285	-0.232566	0.360628	0.358848	0.358848	NA	NA	NA	NA	NA	NA	NA	NA	NA	NA
	324	OMI-067 R4	nasal_swab	OMI-067	1	F	0	Naive	mild	0	NA	NA	NA	NA	15	15	15	-1	18	EPI_ISL_10497427	BA.1.1	NA	negative	NA	1.80793	-0.0261048	1.69289	1.88578	-0.236643	0.679976	0.358848	0.589894	NA	NA	NA	NA	NA	NA	NA	NA	NA	NA
	325	OMI-067 R5	nasal_swab	OMI-067	1	F	0	Naive	mild	0	NA	NA	NA	NA	17	17	17	1	18	EPI_ISL_10497427	BA.1.1	NA	negative	NA	1.94529	0.235651	1.9339	1.69732	-0.378828	0.682988	0.358848	0.906703	NA	NA	NA	NA	NA	NA	NA	NA	NA	NA
	326	OMI-067 R6	nasal_swab	OMI-067	1	F	0	Naive	mild	0	NA	NA	NA	NA	18	18	18	2	18	EPI_ISL_10497427	BA.1.1	NA	negative	NA	1.45495	-0.311478	1.43109	1.0829	-0.784611	0.0340332	0.358848	0.358848	NA	NA	NA	NA	NA	NA	NA	NA	NA	NA
	334	OMI-068 R9	nasal_swab	OMI-068	49	M	0	Vaccinated	mild	2	mRNA-1273	mRNA-1273	mRNA-1273	NA	19	19	18	14	22	EPI_ISL_7860224	BA.1.1	2.65321	negative	NA	2.04608	2.0715	2.5045	0.927122	1.06968	1.32351	0.872091	1.16426	NA	NA	NA	NA	NA	NA	NA	NA	NA	NA
	328	OMI-068 R3	nasal_swab	OMI-068	49	M	0	Vaccinated	mild	2	mRNA-1273	mRNA-1273	mRNA-1273	NA	8	8	7	3	22	EPI_ISL_7860224	BA.1.1	4.38292	negative	NA	1.31746	1.91761	2.45978	0.992425	1.33173	1.67798	1.82	2.2418	NA	NA		NA	NA	NA	NA	NA	NA	NA
	329	OMI-068 R4	nasal_swab	OMI-068	49	M	0	Vaccinated	mild	2	mRNA-1273	mRNA-1273	mRNA-1273	NA	11	11	10	6	22	EPI_ISL_7860224	BA.1.1	5.35583	negative	NA	2.33806	2.47506	3.02895	1.98307	2.20453	2.63801	2.5538	2.97441	NA	NA	NA	NA	NA	NA	NA	NA	NA	NA
	327	OMI-068 R2	nasal_swab	OMI-068	49	M	0	Vaccinated	mild	2	mRNA-1273	mRNA-1273	mRNA-1273	NA	4	4	3	-1	22	EPI_ISL_7860224	BA.1.1	5.97864	positive	2.49969	1.4953	0.639965	0.914267	1.43853	-0.660951	-0.212557	0.358848	0.358848	NA	NA	NA	NA	NA	NA	NA	NA	NA	NA
	333	OMI-068 R8	nasal_swab	OMI-068	49	M	0	Vaccinated	mild	2	mRNA-1273	mRNA-1273	mRNA-1273	NA	17	17	16	12	22	EPI_ISL_7860224	BA.1.1	6.13767	negative	NA	2.78862	2.84486	3.38127	2.28935	2.38017	2.67004	2.33187	2.7012	NA	NA	NA	NA	NA	NA	NA	NA	NA	NA
	330	OMI-068 R5	nasal_swab	OMI-068	49	M	0	Vaccinated	mild	2	mRNA-1273	mRNA-1273	mRNA-1273	NA	13	13	12	8	22	EPI_ISL_7860224	BA.1.1	NA	negative	NA	2.29349	2.31218	2.82662	1.16918	1.4579	1.79274	1.74603	2.19511	NA	NA	NA	NA	NA	NA	NA	NA	NA	NA
	331	OMI-068 R6	nasal_swab	OMI-068	49	M	0	Vaccinated	mild	2	mRNA-1273	mRNA-1273	mRNA-1273	NA	15	15	14	10	22	EPI_ISL_7860224	BA.1.1	NA	negative	NA	2.1738	2.25615	2.80057	1.05675	1.43452	1.78555	1.37331	1.78631	OMI-068 B2	15	14	1.4565	6.176	5.641	5.39	4.986	2.8062	2.8062
	332	OMI-068 R7	nasal_swab	OMI-068	49	M	0	Vaccinated	mild	2	mRNA-1273	mRNA-1273	mRNA-1273	NA	16	16	15	11	22	EPI_ISL_7860224	BA.1.1	NA	negative	NA	2.13924	2.07057	2.52691	0.916222	1.11718	1.55085	1.43031	1.87189	NA	NA	NA	NA	NA	NA	NA	NA	NA	NA
	335	OMI-068 R10	nasal_swab	OMI-068	49	M	0	Vaccinated	mild	2	mRNA-1273	mRNA-1273	mRNA-1273	NA	20	20	19	15	22	EPI_ISL_7860224	BA.1.1	NA	negative	NA	2.09278	2.01112	2.45903	1.18559	1.33467	1.73914	1.09103	1.47706	NA	NA	NA	NA	NA	NA	NA	NA	NA	NA
	336	OMI-068 R11	nasal_swab	OMI-068	49	M	0	Vaccinated	mild	2	mRNA-1273	mRNA-1273	mRNA-1273	NA	21	21	20	16	22	EPI_ISL_7860224	BA.1.1	NA	negative	NA	2.5368	2.53173	3.14315	1.57018	1.69361	2.14052	1.56431	1.98572	NA	NA	NA	NA	NA	NA	NA	NA	NA	NA
	339	OMI-069 R4	nasal_swab	OMI-069	35	M	0	Vaccinated	mild	2	mRNA-1273	mRNA-1273	mRNA-1273	NA	8	8	8	-2	15	EPI_ISL_8096996	BA.1	5.9707	negative	NA	0.411113	1.76206	2.43748	1.04625	0.201686	0.419783	0.358848	0.358848	NA	NA	NA	NA	NA	NA	NA	NA	NA	NA
	338	OMI-069 R3	nasal_swab	OMI-069	35	M	0	Vaccinated	mild	2	mRNA-1273	mRNA-1273	mRNA-1273	NA	5	5	5	-5	15	EPI_ISL_8096996	BA.1	6.29405	positive	2.49969	-0.358131	1.10596	1.5451	0.489075	-1.33507	-0.53594	0.358848	0.358848	NA	NA	NA	NA	NA	NA	NA	NA	NA	NA
	337	OMI-069 R2	nasal_swab	OMI-069	35	M	0	Vaccinated	mild	2	mRNA-1273	mRNA-1273	mRNA-1273	NA	2	2	2	-8	15	EPI_ISL_8096996	BA.1	7.49733	positive	4.5	-2.09784	0.615716	1.01837	-0.366799	-3.4585	-3.10015	0.358848	0.358848	NA	NA	NA	NA	NA	NA	NA	NA	NA	NA
	340	OMI-069 R5	nasal_swab	OMI-069	35	M	0	Vaccinated	mild	2	mRNA-1273	mRNA-1273	mRNA-1273	NA	12	12	12	2	15	EPI_ISL_8096996	BA.1	NA	negative	NA	1.59867	2.0881	2.7406	3.04561	1.44045	1.94519	2.0011	2.55503	NA	NA	NA	NA	NA	NA	NA	NA	NA	NA
	341	OMI-069 R6	nasal_swab	OMI-069	35	M	0	Vaccinated	mild	2	mRNA-1273	mRNA-1273	mRNA-1273	NA	13	13	13	3	15	EPI_ISL_8096996	BA.1	NA	negative	NA	1.80624	2.4241	3.25722	3.1239	1.4883	1.98695	2.1566	2.70105	OMI-069 B2	13	13	1.3257	5.913	5.547	4.119	3.678	2.8062	2.5051
	342	OMI-069 R7	nasal_swab	OMI-069	35	M	0	Vaccinated	mild	2	mRNA-1273	mRNA-1273	mRNA-1273	NA	14	14	14	4	15	EPI_ISL_8096996	BA.1	NA	negative	NA	1.17505	1.8211	2.49599	3.16769	1.84871	2.28359	2.53278	3.02647	NA	NA	NA	NA	NA	NA	NA	NA	NA	NA
	349	OMI-070 R8	nasal_swab	OMI-070	39	M	0	Vaccinated	asymptomatic	3	BNT162b2	BNT162b2	BNT162b2	BNT162b2	11	11	NA	NA	20	EPI_ISL_8096985	BA.1	3.91116	negative	NA	0.316762	1.34372	1.83935	0.71782	0.102289	1.0123	0.408453	1.41103	NA	NA	NA	NA	NA	NA	NA	NA	NA	NA
	352	OMI-070 R11	nasal_swab	OMI-070	39	M	0	Vaccinated	asymptomatic	3	BNT162b2	BNT162b2	BNT162b2	BNT162b2	15	15	NA	NA	20	EPI_ISL_8096985	BA.1	4.0569	negative	NA	0.401542	1.3536	1.85348	0.706365	0.231157	1.03925	0.358848	1.05724	NA	NA	NA	NA	NA	NA	NA	NA	NA	NA
	345	OMI-070 R4	nasal_swab	OMI-070	39	M	0	Vaccinated	asymptomatic	3	BNT162b2	BNT162b2	BNT162b2	BNT162b2	7	7	NA	NA	20	EPI_ISL_8096985	BA.1	5.15442	negative	NA	-0.418513	1.83795	2.34925	0.298341	-0.01264	0.367491	0.358848	0.482364	NA	NA	NA	NA	NA	NA	NA	NA	NA	NA
	350	OMI-070 R9	nasal_swab	OMI-070	39	M	0	Vaccinated	asymptomatic	3	BNT162b2	BNT162b2	BNT162b2	BNT162b2	13	13	NA	NA	20	EPI_ISL_8096985	BA.1	5.157	negative	NA	0.446603	1.59254	2.10929	0.48558	0.07549	0.937024	0.358848	1.03657	NA	NA	NA	NA	NA	NA	NA	NA	NA	NA
	348	OMI-070 R7	nasal_swab	OMI-070	39	M	0	Vaccinated	asymptomatic	3	BNT162b2	BNT162b2	BNT162b2	BNT162b2	10	10	NA	NA	20	EPI_ISL_8096985	BA.1	6.14032	negative	NA	0.657423	2.13362	2.64392	0.659788	0.475283	1.38105	1.0769	1.97789	NA	NA	NA	NA	NA	NA	NA	NA	NA	NA
	347	OMI-070 R6	nasal_swab	OMI-070	39	M	0	Vaccinated	asymptomatic	3	BNT162b2	BNT162b2	BNT162b2	BNT162b2	9	9	NA	NA	20	EPI_ISL_8096985	BA.1	6.55909	negative	NA	0.553178	2.24502	2.75315	0.922831	0.597927	1.42638	1.28086	2.06488	NA	NA	NA	NA	NA	NA	NA	NA	NA	NA
	343	OMI-070 R2	nasal_swab	OMI-070	39	M	0	Vaccinated	asymptomatic	3	BNT162b2	BNT162b2	BNT162b2	BNT162b2	4	4	NA	NA	20	EPI_ISL_8096985	BA.1	6.99905	positive	1.38021	-2.09784	1.75221	2.22291	0.213871	-0.509375	-0.0359065	0.358848	0.358848	OMI-070 B1	4	NA	-1.1938	5.356	4.771	4.112	3.597	2.5051	1.9031
	346	OMI-070 R5	nasal_swab	OMI-070	39	M	0	Vaccinated	asymptomatic	3	BNT162b2	BNT162b2	BNT162b2	BNT162b2	8	8	NA	NA	20	EPI_ISL_8096985	BA.1	7.01761	negative	NA	0.611015	1.60237	1.99214	0.091142	-0.194153	0.369754	0.358848	0.501191	NA	NA	NA	NA	NA	NA	NA	NA	NA	NA
	344	OMI-070 R3	nasal_swab	OMI-070	39	M	0	Vaccinated	asymptomatic	3	BNT162b2	BNT162b2	BNT162b2	BNT162b2	6	6	NA	NA	20	EPI_ISL_8096985	BA.1	7.44432	negative	NA	0.431121	1.92621	2.43022	0.822035	0.051681	0.414729	0.358848	0.478489	NA	NA	NA	NA	NA	NA	NA	NA	NA	NA
	351	OMI-070 R10	nasal_swab	OMI-070	39	M	0	Vaccinated	asymptomatic	3	BNT162b2	BNT162b2	BNT162b2	BNT162b2	14	14	NA	NA	20	EPI_ISL_8096985	BA.1	NA	negative	NA	-2.09784	1.14399	1.5414	-0.161959	-0.507447	0.4494	0.358848	1.3165	NA	NA	NA	NA	NA	NA	NA	NA	NA	NA
	353	OMI-070 R12	nasal_swab	OMI-070	39	M	0	Vaccinated	asymptomatic	3	BNT162b2	BNT162b2	BNT162b2	BNT162b2	17	17	NA	NA	20	EPI_ISL_8096985	BA.1	NA	negative	NA	-2.09784	1.12281	1.51257	-0.151517	-0.489912	0.493485	0.358848	0.908793	NA	NA	NA	NA	NA	NA	NA	NA	NA	NA
	354	OMI-070 R13	nasal_swab	OMI-070	39	M	0	Vaccinated	asymptomatic	3	BNT162b2	BNT162b2	BNT162b2	BNT162b2	18	18	NA	NA	20	EPI_ISL_8096985	BA.1	NA	negative	NA	0.607549	1.67177	2.1238	-0.446035	-0.823769	0.153911	0.358848	0.591306	NA	NA	NA	NA	NA	NA	NA	NA	NA	NA
	355	OMI-070 R14	nasal_swab	OMI-070	39	M	0	Vaccinated	asymptomatic	3	BNT162b2	BNT162b2	BNT162b2	BNT162b2	19	19	NA	NA	20	EPI_ISL_8096985	BA.1	NA	negative	NA	0.0635031	1.33626	1.74919	-0.568112	-0.959512	-0.215425	0.358848	0.358848	NA	NA	NA	NA	NA	NA	NA	NA	NA	NA
	357	OMI-071 R2	nasal_swab	OMI-071	25	M	0	Naive	asymptomatic	0	NA	NA	NA	NA	6	6	NA	NA	13	EPI_ISL_10497428	BA.1	6.28874	positive	2	0.223384	-2.41435	-0.0827914	1.43621	0.172172	0.572877	0.538008	0.864201	NA	NA	NA	NA	NA	NA	NA	NA	NA	NA
	356	OMI-071 R1	nasal_swab	OMI-071	25	M	0	Naive	asymptomatic	0	NA	NA	NA	NA	2	2	NA	NA	13	EPI_ISL_10497428	BA.1	7.26674	positive	3.49996	-2.09784	-2.41435	-3.07562	0.0251723	-3.4585	-3.10015	0.358848	0.358848	OMI-071 B1	2	NA	-1.1938	1.544	1.525	0.235	1.343	0.3979	0.3979
	358	OMI-071 R3	nasal_swab	OMI-071	25	M	0	Naive	asymptomatic	0	NA	NA	NA	NA	10	10	NA	NA	13	EPI_ISL_10497428	BA.1	NA	negative	NA	0.197807	-2.41435	0.482136	0.449542	-0.950309	0.0817047	0.358848	0.358848	NA	NA	NA	NA	NA	NA	NA	NA	NA	NA
	359	OMI-071 R4	nasal_swab	OMI-071	25	M	0	Naive	asymptomatic	0	NA	NA	NA	NA	12	12	NA	NA	13	EPI_ISL_10497428	BA.1	NA	negative	NA	-1.61342	-2.41435	0.48566	0.874392	-0.394579	0.894462	0.659567	1.94493	NA	NA	NA	NA	NA	NA	NA	NA	NA	NA
	362	OMI-072 R3	nasal_swab	OMI-072	8	M	0	Naive	asymptomatic	0	NA	NA	NA	NA	9	9	NA	NA	14	EPI_ISL_10497429	BA.1	4.09342	negative	NA	1.67823	-2.41435	0.755886	1.80767	-0.554585	0.522952	0.358848	0.915936	NA	NA	NA	NA	NA	NA	NA	NA	NA	NA
	363	OMI-072 R4	nasal_swab	OMI-072	8	M	0	Naive	asymptomatic	0	NA	NA	NA	NA	10	10	NA	NA	14	EPI_ISL_10497429	BA.1	4.18469	negative	NA	1.80022	0.583097	1.80307	1.35362	0.319389	1.53426	1.1631	2.29813	NA	NA	NA	NA	NA	NA	NA	NA	NA	NA
	361	OMI-072 R2	nasal_swab	OMI-072	8	M	0	Naive	asymptomatic	0	NA	NA	NA	NA	7	7	NA	NA	14	EPI_ISL_10497429	BA.1	5.51746	negative	NA	0.578135	-2.41435	-3.07562	0.746379	-0.831525	-0.081093	0.358848	0.358848	NA	NA	NA	NA	NA	NA	NA	NA	NA	NA
	360	OMI-072 R1	nasal_swab	OMI-072	8	M	0	Naive	asymptomatic	0	NA	NA	NA	NA	6	6	NA	NA	14	EPI_ISL_10497429	BA.1	7.17928	negative	NA	1.56374	0.451977	1.10128	1.29311	-0.319441	0.234231	0.358848	0.358848	NA	NA	NA	NA	NA	NA	NA	NA	NA	NA
	364	OMI-072 R5	nasal_swab	OMI-072	8	M	0	Naive	asymptomatic	0	NA	NA	NA	NA	11	11	NA	NA	14	EPI_ISL_10497429	BA.1	NA	negative	NA	1.40335	-0.382051	1.12172	1.17402	-0.0822614	1.22325	1.01088	2.21169	NA	NA	NA	NA	NA	NA	NA	NA	NA	NA
	365	OMI-072 R6	nasal_swab	OMI-072	8	M	0	Naive	asymptomatic	0	NA	NA	NA	NA	12	12	NA	NA	14	EPI_ISL_10497429	BA.1	NA	negative	NA	1.18159	-1.25649	0.956937	0.393463	-0.352837	0.884765	0.919263	2.0495	NA	NA	NA	NA	NA	NA	NA	NA	NA	NA
	368	OMI-073 R4	nasal_swab	OMI-073	5	F	0	Naive	mild	0	NA	NA	NA	NA	7	7	7	5	11	EPI_ISL_8097095	BA.1.1	4.08814	negative	NA	1.15547	0.154457	0.786551	1.26607	-0.0581886	0.592551	0.703509	1.41442	NA	NA	NA	NA	NA	NA	NA	NA	NA	NA
	367	OMI-073 R3	nasal_swab	OMI-073	5	F	0	Naive	mild	0	NA	NA	NA	NA	5	5	5	3	11	EPI_ISL_8097095	BA.1.1	5.21272	positive	2	-2.09784	-2.41435	-3.07562	0.881678	-0.651228	0.0216371	0.358848	0.358848	NA	NA	NA	NA	NA	NA	NA	NA	NA	NA
	366	OMI-073 R2	nasal_swab	OMI-073	5	F	0	Naive	mild	0	NA	NA	NA	NA	3	3	3	1	11	EPI_ISL_8097095	BA.1.1	5.70036	positive	2.49969	1.18103	-2.41435	-0.12396	1.58212	-0.739066	0.0966327	0.358848	0.358848	NA	NA	NA	NA	NA	NA	NA	NA	NA	NA
	369	OMI-073 R5	nasal_swab	OMI-073	5	F	0	Naive	mild	0	NA	NA	NA	NA	8	8	8	6	11	EPI_ISL_8097095	BA.1.1	NA	negative	NA	0.551186	-1.25649	0.175226	-0.073762	-1.10623	-0.771351	0.358848	0.462529	NA	NA	NA	NA	NA	NA	NA	NA	NA	NA
	370	OMI-073 R6	nasal_swab	OMI-073	5	F	0	Naive	mild	0	NA	NA	NA	NA	9	9	9	7	11	EPI_ISL_8097095	BA.1.1	NA	negative	NA	1.28032	-0.0132454	0.627811	0.310725	-0.890602	0.0188728	0.358848	0.714462	NA	NA	NA	NA	NA	NA	NA	NA	NA	NA
	371	OMI-073 R7	nasal_swab	OMI-073	5	F	0	Naive	mild	0	NA	NA	NA	NA	10	10	10	8	11	EPI_ISL_8097095	BA.1.1	NA	negative	NA	1.46732	0.444666	1.01812	0.391241	-0.787267	0.271006	0.358848	1.01992	NA	NA	NA	NA	NA	NA	NA	NA	NA	NA
	373	OMI-074 R3	nasal_swab	OMI-074	9	F	0	Naive	asymptomatic	0	NA	NA	NA	NA	9	9	NA	NA	13	EPI_ISL_10497430	BA.1.1	5.49094	negative	NA	1.72095	0.149175	0.667119	1.36264	-0.294793	0.135585	0.358848	0.358848	NA	NA	NA	NA	NA	NA	NA	NA	NA	NA
	372	OMI-074 R2	nasal_swab	OMI-074	9	F	0	Naive	asymptomatic	0	NA	NA	NA	NA	8	8	NA	NA	13	EPI_ISL_10497430	BA.1.1	5.60493	negative	NA	1.44743	0.607645	0.914101	1.21387	-0.08534	0.235004	0.358848	0.358848	NA	NA	NA	NA	NA	NA	NA	NA	NA	NA
	374	OMI-074 R4	nasal_swab	OMI-074	9	F	0	Naive	asymptomatic	0	NA	NA	NA	NA	11	11	NA	NA	13	EPI_ISL_10497430	BA.1.1	NA	negative	NA	0.796825	-2.41435	0.28884	0.567251	-0.698633	0.285659	0.358848	0.68937	NA	NA	NA	NA	NA	NA	NA	NA	NA	NA
	375	OMI-074 R5	nasal_swab	OMI-074	9	F	0	Naive	asymptomatic	0	NA	NA	NA	NA	12	12	NA	NA	13	EPI_ISL_10497430	BA.1.1	NA	negative	NA	-0.0768094	-2.41435	0.599136	0.504982	-0.227361	0.958655	0.358848	1.2723	NA	NA	NA	NA	NA	NA	NA	NA	NA	NA
	376	OMI-075 R1	nasal_swab	OMI-075	31	F	0	Naive	mild	0	NA	NA	NA	NA	4	3	4	-6	11	EPI_ISL_10497431	BA.1.1	5.68444	positive	1.38021	0.744216	-2.41435	-0.394641	0.775581	-1.31821	-0.114085	0.358848	0.358848	NA	NA	NA	NA	NA	NA	NA	NA	NA	NA
	377	OMI-075 R2	nasal_swab	OMI-075	31	F	0	Naive	mild	0	NA	NA	NA	NA	10	9	10	0	11	EPI_ISL_10497431	BA.1.1	NA	negative	NA	-2.09784	-2.41435	0.360227	0.454067	-0.112628	1.59602	0.752856	2.33842	NA	NA	NA	NA	NA	NA	NA	NA	NA	NA
	378	OMI-075 R3	nasal_swab	OMI-075	31	F	0	Naive	mild	0	NA	NA	NA	NA	12	11	12	2	11	EPI_ISL_10497431	BA.1.1	NA	negative	NA	0.865839	-0.0994634	1.19517	0.331652	-0.396385	1.21831	0.57882	2.17038	NA	NA	NA	NA	NA	NA	NA	NA	NA	NA
	380	OMI-076 R3	nasal_swab	OMI-076	41	F	1	Infected	mild	0	NA	NA	NA	NA	8	7	8	5	28	EPI_ISL_8097017	BA.1	2.74036	negative	NA	1.80161	-2.41435	0.566033	1.47436	-0.182895	0.106412	0.358848	0.358848	NA	NA	NA	NA	NA	NA	NA	NA	NA	NA
	379	OMI-076 R2	nasal_swab	OMI-076	41	F	1	Infected	mild	0	NA	NA	NA	NA	6	5	6	3	28	EPI_ISL_8097017	BA.1	4.96895	negative	NA	2.81262	0.852367	1.6631	2.28539	0.548171	0.85274	1.11494	1.35727	NA	NA	NA	NA	NA	NA	NA	NA	NA	NA
	381	OMI-076 R4	nasal_swab	OMI-076	41	F	1	Infected	mild	0	NA	NA	NA	NA	11	10	11	8	28	EPI_ISL_8097017	BA.1	NA	negative	NA	1.3365	-2.41435	0.129535	1.36571	-0.255406	0.186128	0.745998	1.04668	OMI-076 B2	10	11	1.6524	4.988	4.637	3.452	3.06	1.6021	1.6021
	382	OMI-076 R5	nasal_swab	OMI-076	41	F	1	Infected	mild	0	NA	NA	NA	NA	28	27	28	25	28	EPI_ISL_8097017	BA.1	NA	negative	NA	1.91798	0.035604	0.73052	1.21421	0.36061	1.23201	1.30348	2.03448	NA	NA	NA	NA	NA	NA	NA	NA	NA	NA
	383	OMI-077 R1	nasal_swab	OMI-077	0	F	0	Naive	mild	0	NA	NA	NA	NA	1	0	1	-3	23	EPI_ISL_10497432	BA.1	4.84696	positive	1.38021	-2.09784	-2.41435	-3.07562	0.241346	-3.4585	-3.10015	0.358848	0.358848	NA	NA	NA	NA	NA	NA	NA	NA	NA	NA
	384	OMI-077 R2	nasal_swab	OMI-077	0	F	0	Naive	mild	0	NA	NA	NA	NA	7	6	7	3	23	EPI_ISL_10497432	BA.1	6.21453	positive	3	-2.09784	-2.41435	-3.07562	0.550992	-3.15747	-0.817527	0.358848	0.358848	NA	NA	NA	NA	NA	NA	NA	NA	NA	NA
	385	OMI-077 R3	nasal_swab	OMI-077	0	F	0	Naive	mild	0	NA	NA	NA	NA	10	9	10	6	23	EPI_ISL_10497432	BA.1	7.40457	positive	3.49996	-0.587545	-2.41435	-3.07562	0.740622	-1.52108	-0.785552	0.358848	0.358848	NA	NA	NA	NA	NA	NA	NA	NA	NA	NA
	386	OMI-077 R4	nasal_swab	OMI-077	0	F	0	Naive	mild	0	NA	NA	NA	NA	22	21	22	18	23	EPI_ISL_10497432	BA.1	NA	negative	NA	0.979013	-2.41435	0.599136	1.18511	-0.338664	1.51556	0.540936	2.16956	NA	NA	NA	NA	NA	NA	NA	NA	NA	NA
	387	OMI-077 R5	nasal_swab	OMI-077	0	F	0	Naive	mild	0	NA	NA	NA	NA	23	22	23	19	23	EPI_ISL_10497432	BA.1	NA	negative	NA	1.4859	-0.831348	1.09016	0.974149	-0.545924	1.29315	0.358848	1.93393	NA	NA	NA	NA	NA	NA	NA	NA	NA	NA
	400	OMI-078 R14	nasal_swab	OMI-078	22	F	0	Vaccinated	mild	2	mRNA-1273	mRNA-1273	mRNA-1273	NA	13	13	12	8	14	EPI_ISL_8097014	BA.1.1	2.87506	negative	NA	0.537216	1.73087	2.14269	1.19435	1.52158	1.87858	1.85696	2.22451	NA	NA	NA	NA	NA	NA	NA	NA	NA	NA
	390	OMI-078 R4	nasal_swab	OMI-078	22	F	0	Vaccinated	mild	2	mRNA-1273	mRNA-1273	mRNA-1273	NA	3	3	2	-2	14	EPI_ISL_8097014	BA.1.1	3.74429	negative	NA	-2.09784	-2.41435	-3.07562	-0.258574	-1.78103	-1.38422	0.358848	0.358848	NA	NA	NA	NA	NA	NA	NA	NA	NA	NA
	397	OMI-078 R11	nasal_swab	OMI-078	22	F	0	Vaccinated	mild	2	mRNA-1273	mRNA-1273	mRNA-1273	NA	10	10	9	5	14	EPI_ISL_8097014	BA.1.1	4.14457	negative	NA	0.0602278	1.7882	2.24589	0.958024	1.37876	1.76905	2.0366	2.42244	NA	NA	NA	NA	NA	NA	NA	NA	NA	NA
	399	OMI-078 R13	nasal_swab	OMI-078	22	F	0	Vaccinated	mild	2	mRNA-1273	mRNA-1273	mRNA-1273	NA	12	12	11	7	14	EPI_ISL_8097014	BA.1.1	4.21085	negative	NA	0.8164	1.9504	2.4281	1.34329	1.72243	2.10837	2.21297	2.61828	NA	NA	NA	NA	NA	NA	NA	NA	NA	NA
	395	OMI-078 R9	nasal_swab	OMI-078	22	F	0	Vaccinated	mild	2	mRNA-1273	mRNA-1273	mRNA-1273	NA	8	8	7	3	14	EPI_ISL_8097014	BA.1.1	5.14907	negative	NA	-1.20347	1.17749	1.57571	0.375874	0.444896	0.821615	1.11296	1.54153	OMI-078 B2	8	7	-1.2007	5.714	4.952	4.04	3.45	1.9031	1.301
	396	OMI-078 R10	nasal_swab	OMI-078	22	F	0	Vaccinated	mild	2	mRNA-1273	mRNA-1273	mRNA-1273	NA	9	9	8	4	14	EPI_ISL_8097014	BA.1.1	5.22063	negative	NA	-0.086311	1.79097	2.23635	0.771239	1.21968	1.61074	1.90287	2.32215	NA	NA	NA	NA	NA	NA	NA	NA	NA	NA
	394	OMI-078 R8	nasal_swab	OMI-078	22	F	0	Vaccinated	mild	2	mRNA-1273	mRNA-1273	mRNA-1273	NA	7	7	6	2	14	EPI_ISL_8097014	BA.1.1	6.10056	negative	NA	-0.107861	1.1114	1.38324	0.513585	0.383259	0.6943	0.973854	1.3225	NA	NA	NA	NA	NA	NA	NA	NA	NA	NA
	388	OMI-078 R2	nasal_swab	OMI-078	22	F	0	Vaccinated	mild	2	mRNA-1273	mRNA-1273	mRNA-1273	NA	1	1	0	-4	14	EPI_ISL_8097014	BA.1.1	6.29405	positive	2.49969	-2.09784	-0.220535	-0.0637257	-0.286837	-3.4585	-3.10015	0.358848	0.358848	NA	NA	NA	NA	NA	NA	NA	NA	NA	NA
	393	OMI-078 R7	nasal_swab	OMI-078	22	F	0	Vaccinated	mild	2	mRNA-1273	mRNA-1273	mRNA-1273	NA	6	6	5	1	14	EPI_ISL_8097014	BA.1.1	6.43186	positive	2	-2.09784	0.782226	1.02763	0.146389	-0.907341	-0.331486	0.358848	0.358848	NA	NA	NA	NA	NA	NA	NA	NA	NA	NA
	391	OMI-078 R5	nasal_swab	OMI-078	22	F	0	Vaccinated	mild	2	mRNA-1273	mRNA-1273	mRNA-1273	NA	4	4	3	-1	14	EPI_ISL_8097014	BA.1.1	6.57764	positive	2	-2.09784	0.153986	0.216422	-0.292973	-3.4585	-3.10015	0.358848	0.358848	NA	NA	NA	NA	NA	NA	NA	NA	NA	NA
	392	OMI-078 R6	nasal_swab	OMI-078	22	F	0	Vaccinated	mild	2	mRNA-1273	mRNA-1273	mRNA-1273	NA	5	5	4	0	14	EPI_ISL_8097014	BA.1.1	6.74461	positive	2.49969	-2.09784	-0.0223362	0.365773	-0.27186	-3.4585	-3.10015	0.358848	0.358848	NA	NA	NA	NA	NA	NA	NA	NA	NA	NA
	389	OMI-078 R3	nasal_swab	OMI-078	22	F	0	Vaccinated	mild	2	mRNA-1273	mRNA-1273	mRNA-1273	NA	2	2	1	-3	14	EPI_ISL_8097014	BA.1.1	NA	negative	NA	-2.09784	-0.0213331	0.360227	-0.346722	-1.07727	-1.37246	0.358848	0.358848	NA	NA	NA	NA	NA	NA	NA	NA	NA	NA
	398	OMI-078 R12	nasal_swab	OMI-078	22	F	0	Vaccinated	mild	2	mRNA-1273	mRNA-1273	mRNA-1273	NA	11	11	10	6	14	EPI_ISL_8097014	BA.1.1	NA	negative	NA	-0.0349687	1.30033	1.65446	0.534295	0.404203	0.893451	0.358848	0.358848	NA	NA	NA	NA	NA	NA	NA	NA	NA	NA
	401	OMI-078 R15	nasal_swab	OMI-078	22	F	0	Vaccinated	mild	2	mRNA-1273	mRNA-1273	mRNA-1273	NA	14	14	13	9	14	EPI_ISL_8097014	BA.1.1	NA	negative	NA	-2.09784	-2.41435	-3.07562	-1.0824	-1.32017	-3.10015	0.358848	0.358848	NA	NA	NA	NA	NA	NA	NA	NA	NA	NA
	407	OMI-079 R6	nasal_swab	OMI-079	27	M	0	Naive	mild	0	NA	NA	NA	NA	15	14	15	12	14	EPI_ISL_10497433	BA.1.1	3.14613	NA	NA	-2.09784	-2.41435	-0.491324	-0.340933	-1.1134	-0.689958	0.358848	0.358848	NA	NA	NA	NA	NA	NA	NA	NA	NA	NA
	406	OMI-079 R5	nasal_swab	OMI-079	27	M	0	Naive	mild	0	NA	NA	NA	NA	14	13	14	11	14	EPI_ISL_10497433	BA.1.1	3.63347	NA	NA	-2.09784	-2.41435	-0.419306	-0.0885867	-0.94161	-0.537585	0.358848	0.358848	NA	NA	NA	NA	NA	NA	NA	NA	NA	NA
	405	OMI-079 R4	nasal_swab	OMI-079	27	M	0	Naive	mild	0	NA	NA	NA	NA	13	12	13	10	14	EPI_ISL_10497433	BA.1.1	3.65321	NA	NA	-2.09784	-2.41435	-0.0090129	-0.72906	-1.12394	-0.969842	0.358848	0.358848	OMI-079 B2	12	13	0.7451	4.569	4.579	3.681	3.92	0.3979	1.9031
	404	OMI-079 R3	nasal_swab	OMI-079	27	M	0	Naive	mild	0	NA	NA	NA	NA	9	8	9	6	14	EPI_ISL_10497433	BA.1.1	4.62941	NA	NA	-2.09784	-2.41435	0.534462	0.224891	-0.649737	0.0347306	0.358848	0.358848	NA	NA	NA	NA	NA	NA	NA	NA	NA	NA
	403	OMI-079 R2	nasal_swab	OMI-079	27	M	0	Naive	mild	0	NA	NA	NA	NA	5	4	5	2	14	EPI_ISL_10497433	BA.1.1	7.18988	positive	2.49969	-2.09784	-2.41435	-3.07562	0.431564	-1.4037	-0.560602	0.358848	0.358848	NA	NA	NA	NA	NA	NA	NA	NA	NA	NA
	402	OMI-079 R1	nasal_swab	OMI-079	27	M	0	Naive	mild	0	NA	NA	NA	NA	2	1	2	-1	14	EPI_ISL_10497433	BA.1.1	7.97705	positive	4	-2.09784	-2.41435	-3.07562	0.817762	-1.19963	-0.543984	0.358848	0.358848	NA	NA	NA	NA	NA	NA	NA	NA	NA	NA
	408	OMI-080 R1	nasal_swab	OMI-080	21	F	0	Naive	asymptomatic	0	NA	NA	NA	NA	7	7	NA	NA	13	NA	Omicron	NA	negative	NA	0.535882	-0.199335	0.847991	0.678299	-0.660022	0.705342	0.358848	1.87689	NA	NA	NA	NA	NA	NA	NA	NA	NA	NA
	409	OMI-080 R2	nasal_swab	OMI-080	21	F	0	Naive	asymptomatic	0	NA	NA	NA	NA	11	11	NA	NA	13	NA	Omicron	NA	negative	NA	-2.09784	-2.41435	0.223038	-0.131355	-0.994938	-0.411062	0.358848	0.358848	OMI-080 B2	11	NA	1.5263	4.044	3.953	2.535	2.778	0.3979	1.9031
	410	OMI-080 R3	nasal_swab	OMI-080	21	F	0	Naive	asymptomatic	0	NA	NA	NA	NA	12	12	NA	NA	13	NA	Omicron	NA	negative	NA	-2.09784	-2.41435	-0.28281	-0.66543	-1.3706	-1.752	0.358848	0.358848	NA	NA	NA	NA	NA	NA	NA	NA	NA	NA
	411	OMI-081 R1	nasal_swab	OMI-081	5	M	0	Naive	asymptomatic	0	NA	NA	NA	NA	10	10	NA	NA	16	NA	Omicron	NA	negative	NA	1.78189	-2.41435	0.277601	2.32024	-0.769542	-0.0769175	0.358848	0.84847	NA	NA	NA	NA	NA	NA	NA	NA	NA	NA
	412	OMI-081 R2	nasal_swab	OMI-081	5	M	0	Naive	asymptomatic	0	NA	NA	NA	NA	13	13	NA	NA	16	NA	Omicron	NA	negative	NA	1.39828	-2.41435	0.374095	1.55422	-1.16301	-0.869518	0.358848	0.358848	NA	NA	NA	NA	NA	NA	NA	NA	NA	NA
	413	OMI-081 R3	nasal_swab	OMI-081	5	M	0	Naive	asymptomatic	0	NA	NA	NA	NA	15	15	NA	NA	16	NA	Omicron	NA	negative	NA	0.77951	-2.41435	0.779292	1.33538	-0.741767	0.373666	0.358848	1.12417	NA	NA	NA	NA	NA	NA	NA	NA	NA	NA
	414	OMI-081 R4	nasal_swab	OMI-081	5	M	0	Naive	asymptomatic	0	NA	NA	NA	NA	16	16	NA	NA	16	NA	Omicron	NA	negative	NA	0.787688	-2.41435	0.673241	1.22577	-0.702149	0.355068	0.358848	0.887314	NA	NA	NA	NA	NA	NA	NA	NA	NA	NA
	421	OMI-082 R7	nasal_swab	OMI-082	6	F	0	Naive	mild	0	NA	NA	NA	NA	19	19	17	5	19	EPI_ISL_10497434	BA.1.1	4.37014	negative	NA	1.1799	0.469001	1.78661	1.44421	-0.367936	1.13301	0.358848	1.70162	NA	NA	NA	NA	NA	NA	NA	NA	NA	NA
	416	OMI-082 R2	nasal_swab	OMI-082	6	F	0	Naive	mild	0	NA	NA	NA	NA	10	10	8	-4	19	EPI_ISL_10497434	BA.1.1	4.91062	negative	NA	1.50512	-0.19923	0.996458	1.5959	-0.473772	-0.139646	0.358848	0.358848	NA	NA	NA	NA	NA	NA	NA	NA	NA	NA
	417	OMI-082 R3	nasal_swab	OMI-082	6	F	0	Naive	mild	0	NA	NA	NA	NA	13	13	11	-1	19	EPI_ISL_10497434	BA.1.1	4.9345	negative	NA	1.16679	0.00562883	1.40551	1.37876	-0.580204	0.386904	0.358848	0.358848	NA	NA	NA	NA	NA	NA	NA	NA	NA	NA
	418	OMI-082 R4	nasal_swab	OMI-082	6	F	0	Naive	mild	0	NA	NA	NA	NA	15	15	13	1	19	EPI_ISL_10497434	BA.1.1	5.03503	negative	NA	1.54041	0.568843	1.81508	1.78099	-0.148615	1.18633	0.358848	1.53018	NA	NA	NA	NA	NA	NA	NA	NA	NA	NA
	415	OMI-082 R1	nasal_swab	OMI-082	6	F	0	Naive	mild	0	NA	NA	NA	NA	7	7	5	-7	19	EPI_ISL_10497434	BA.1.1	7.25349	positive	1.85733	1.78737	-0.379615	0.819614	1.77044	-0.729896	0.234744	0.358848	0.367759	NA	NA	NA	NA	NA	NA	NA	NA	NA	NA
	419	OMI-082 R5	nasal_swab	OMI-082	6	F	0	Naive	mild	0	NA	NA	NA	NA	17	17	15	3	19	EPI_ISL_10497434	BA.1.1	NA	negative	NA	0.990533	0.63774	1.77331	1.83676	0.0501445	1.87304	1.00471	2.62176	NA	NA	NA	NA	NA	NA	NA	NA	NA	NA
	420	OMI-082 R6	nasal_swab	OMI-082	6	F	0	Naive	mild	0	NA	NA	NA	NA	18	18	16	4	19	EPI_ISL_10497434	BA.1.1	NA	negative	NA	1.25359	0.2977	1.61151	1.60523	-0.371301	1.34349	0.740165	2.36323	NA	NA	NA	NA	NA	NA	NA	NA	NA	NA
	424	OMI-083 R3	nasal_swab	OMI-083	4	M	0	Naive	mild	0	NA	NA	NA	NA	9	9	9	8	13	EPI_ISL_10497435	BA.1.1	2.90309	negative	NA	2.04759	0.507185	1.47519	1.80888	-0.524966	0.466858	0.358848	0.917237	NA	NA	NA	NA	NA	NA	NA	NA	NA	NA
	423	OMI-083 R2	nasal_swab	OMI-083	4	M	0	Naive	mild	0	NA	NA	NA	NA	7	7	7	6	13	EPI_ISL_10497435	BA.1.1	4.30103	negative	NA	1.16742	0.400313	1.1779	1.45722	-0.33169	0.598898	0.601362	1.61762	NA	NA	NA	NA	NA	NA	NA	NA	NA	NA
	422	OMI-083 R1	nasal_swab	OMI-083	4	M	0	Naive	mild	0	NA	NA	NA	NA	5	5	5	4	13	EPI_ISL_10497435	BA.1.1	5.18084	negative	NA	1.15781	-2.41435	-0.187376	1.05154	-0.841575	-0.0652875	0.358848	0.672159	NA	NA	NA	NA	NA	NA	NA	NA	NA	NA
	425	OMI-083 R4	nasal_swab	OMI-083	4	M	0	Naive	mild	0	NA	NA	NA	NA	12	12	12	11	13	EPI_ISL_10497435	BA.1.1	NA	negative	NA	0.959091	-2.41435	0.840365	0.834081	-1.05573	-0.0812023	0.358848	1.43629	NA	NA	NA	NA	NA	NA	NA	NA	NA	NA
	426	OMI-083 R5	nasal_swab	OMI-083	4	M	0	Naive	mild	0	NA	NA	NA	NA	13	13	13	12	13	EPI_ISL_10497435	BA.1.1	NA	negative	NA	0.865524	-2.41435	0.675504	0.995475	-1.04254	0.0505673	0.358848	1.33219	NA	NA	NA	NA	NA	NA	NA	NA	NA	NA
	429	OMI-084 R3	nasal_swab	OMI-084	22	F	0	Naive	mild	0	NA	NA	NA	NA	11	10	11	1	2	EPI_ISL_10497436	BA.1.1	3.71181	negative	NA	0.467072	-0.0666386	1.45748	1.313	-0.0701662	1.05025	0.358848	1.52566	NA	NA	NA	NA	NA	NA	NA	NA	NA	NA
	427	OMI-084 R1	nasal_swab	OMI-084	22	F	0	Naive	mild	0	NA	NA	NA	NA	1	0	1	-9	2	EPI_ISL_10497436	BA.1.1	4.46761	NA	NA	-2.09784	-2.41435	-0.157034	0.582253	-0.772716	-0.281178	0.358848	0.742524	NA	NA	NA	NA	NA	NA	NA	NA	NA	NA
	428	OMI-084 R2	nasal_swab	OMI-084	22	F	0	Naive	mild	0	NA	NA	NA	NA	9	8	9	-1	2	EPI_ISL_10497436	BA.1.1	5.76133	negative	NA	1.45917	0.0732566	1.13783	1.75252	0.352831	1.12688	0.93624	1.78344	NA	NA	NA	NA	NA	NA	NA	NA	NA	NA
	430	OMI-084 R4	nasal_swab	OMI-084	22	F	0	Naive	mild	0	NA	NA	NA	NA	12	11	12	2	2	EPI_ISL_10497436	BA.1.1	NA	negative	NA	0.536624	0.405518	1.66983	1.68679	0.310903	1.67793	1.18867	2.33193	OMI-084 B2	11	12	-0.5784	3.422	3.72	2.952	3.299	0.3979	1.301
	435	OMI-085 R5	nasal_swab	OMI-085	23	M	0	Naive	mild	0	NA	NA	NA	NA	15	14	15	5	5	EPI_ISL_10497437	BA.1.1	2.90309	negative	NA	1.11356	0.846706	2.58948	1.64767	1.21028	2.44144	2.60323	3.61642	OMI-085 B2	14	15	0.0043	4.335	4.637	3.76	4.23	0.3979	1.9031
	433	OMI-085 R3	nasal_swab	OMI-085	23	M	0	Naive	mild	0	NA	NA	NA	NA	12	11	12	2	5	EPI_ISL_10497437	BA.1.1	3.74036	negative	NA	0.541264	-0.38563	1.61774	1.00461	0.579884	1.43116	1.14239	1.93013	NA	NA	NA	NA	NA	NA	NA	NA	NA	NA
	434	OMI-085 R4	nasal_swab	OMI-085	23	M	0	Naive	mild	0	NA	NA	NA	NA	14	13	14	4	5	EPI_ISL_10497437	BA.1.1	4.55267	negative	NA	1.85779	1.39352	3.09847	2.40064	1.92643	3.11143	2.50155	3.50136	NA	NA	NA	NA	NA	NA	NA	NA	NA	NA
	432	OMI-085 R2	nasal_swab	OMI-085	23	M	0	Naive	mild	0	NA	NA	NA	NA	5	4	5	-5	5	EPI_ISL_10497437	BA.1.1	7.44432	positive	3.49996	-0.340429	-2.41435	-3.07562	0.703295	-3.4585	-0.785552	0.358848	0.358848	NA	NA	NA	NA	NA	NA	NA	NA	NA	NA
	431	OMI-085 R1	nasal_swab	OMI-085	23	M	0	Naive	mild	0	NA	NA	NA	NA	1	0	1	-9	5	EPI_ISL_10497437	BA.1.1	7.65105	positive	3.49996	0.716431	-2.41435	-0.552792	0.770635	-3.15747	-1.13843	0.358848	0.358848	NA	NA	NA	NA	NA	NA	NA	NA	NA	NA
	439	OMI-086 R5	nasal_swab	OMI-086	24	M	0	Naive	mild	0	NA	NA	NA	NA	12	12	10	0	17	EPI_ISL_8096997	BA.1.1	3.14613	negative	NA	1.55874	-2.41435	1.1243	1.11437	0.146618	2.00135	1.26623	2.86641	NA	NA	NA	NA	NA	NA	NA	NA	NA	NA
	441	OMI-086 R7	nasal_swab	OMI-086	24	M	0	Naive	mild	0	NA	NA	NA	NA	14	14	12	2	17	EPI_ISL_8096997	BA.1.1	4.6217	negative	NA	1.3974	-2.41435	1.24467	0.986682	0.16236	2.0916	1.05654	2.72816	NA	NA	NA	NA	NA	NA	NA	NA	NA	NA
	437	OMI-086 R3	nasal_swab	OMI-086	24	M	0	Naive	mild	0	NA	NA	NA	NA	5	5	3	-7	17	EPI_ISL_8096997	BA.1.1	5.74276	positive	3	0.808841	-2.41435	-3.07562	0.0251723	-3.4585	-1.61314	0.358848	0.358848	NA	NA	NA	NA	NA	NA	NA	NA	NA	NA
	438	OMI-086 R4	nasal_swab	OMI-086	24	M	0	Naive	mild	0	NA	NA	NA	NA	8	8	6	-4	17	EPI_ISL_8096997	BA.1.1	5.82227	positive	2	0.833154	-2.41435	-3.07562	0.171846	-1.29156	0.190093	0.358848	0.358848	NA	NA	NA	NA	NA	NA	NA	NA	NA	NA
	436	OMI-086 R2	nasal_swab	OMI-086	24	M	0	Naive	mild	0	NA	NA	NA	NA	2	2	0	-10	17	EPI_ISL_8096997	BA.1.1	7.55564	positive	2.49969	0.802086	-2.41435	-3.07562	0.413919	-1.53964	-0.956959	0.358848	0.358848	NA	NA	NA	NA	NA	NA	NA	NA	NA	NA
	440	OMI-086 R6	nasal_swab	OMI-086	24	M	0	Naive	mild	0	NA	NA	NA	NA	13	13	11	1	17	EPI_ISL_8096997	BA.1.1	NA	negative	NA	1.30879	-2.41435	0.943827	-0.230482	-1.13487	0.564393	0.358848	0.988976	OMI-086 B2	13	11	0.0334	4.184	4.071	3.198	4.256	0.3979	1.301
	442	OMI-086 R8	nasal_swab	OMI-086	24	M	0	Naive	mild	0	NA	NA	NA	NA	16	16	14	4	17	EPI_ISL_8096997	BA.1.1	NA	negative	NA	-0.443236	-2.41435	-0.2241	-0.431085	-1.06932	0.614668	0.358848	0.947804	NA	NA	NA	NA	NA	NA	NA	NA	NA	NA
	443	OMI-086 R9	nasal_swab	OMI-086	24	M	0	Naive	mild	0	NA	NA	NA	NA	17	17	15	5	17	EPI_ISL_8096997	BA.1.1	NA	negative	NA	0.793044	-2.41435	0.51614	0.394939	-0.580436	1.64292	0.358848	1.6246	NA	NA	NA	NA	NA	NA	NA	NA	NA	NA
	444	OMI-087 R2	nasal_swab	OMI-087	17	M	0	Vaccinated	mild	2	BNT162b2	BNT162b2	BNT162b2	NA	10	5	10	0	12	EPI_ISL_8096981	BA.1	5.74807	positive	1.85733	0.617593	1.44995	1.86401	0.844497	-0.803542	-0.365535	0.358848	0.358848	NA	NA	NA	NA	NA	NA	NA	NA	NA	NA
	445	OMI-087 R3	nasal_swab	OMI-087	17	M	0	Vaccinated	mild	2	BNT162b2	BNT162b2	BNT162b2	NA	13	8	13	3	12	EPI_ISL_8096981	BA.1	NA	negative	NA	0.92572	1.82568	2.35453	1.26115	0.0827484	0.38474	0.469297	1.124	NA	NA	NA	NA	NA	NA	NA	NA	NA	NA
	446	OMI-087 R4	nasal_swab	OMI-087	17	M	0	Vaccinated	mild	2	BNT162b2	BNT162b2	BNT162b2	NA	14	9	14	4	12	EPI_ISL_8096981	BA.1	NA	negative	NA	-2.09784	1.13462	1.64371	-0.100031	-0.584373	-0.399412	0.358848	1.05016	NA	NA	NA	NA	NA	NA	NA	NA	NA	NA
	447	OMI-087 R5	nasal_swab	OMI-087	17	M	0	Vaccinated	mild	2	BNT162b2	BNT162b2	BNT162b2	NA	15	10	15	5	12	EPI_ISL_8096981	BA.1	NA	negative	NA	-2.09784	0.807186	1.23772	-0.146636	-0.885738	-0.868111	0.358848	0.358848	NA	NA	NA	NA	NA	NA	NA	NA	NA	NA
	448	OMI-087 R6	nasal_swab	OMI-087	17	M	0	Vaccinated	mild	2	BNT162b2	BNT162b2	BNT162b2	NA	16	11	16	6	12	EPI_ISL_8096981	BA.1	NA	negative	NA	-0.390563	1.13164	1.59568	-0.0435791	-0.679121	-0.557935	0.358848	0.358848	OMI-087 B2	11	16	0.8096	5.173	4.728	3.979	3.501	2.5051	1.9031
	449	OMI-087 R7	nasal_swab	OMI-087	17	M	0	Vaccinated	mild	2	BNT162b2	BNT162b2	BNT162b2	NA	17	12	17	7	12	EPI_ISL_8096981	BA.1	NA	negative	NA	0.190195	1.30705	1.76359	0.0515564	-0.204471	0.0159503	0.358848	0.358848	NA	NA	NA	NA	NA	NA	NA	NA	NA	NA
	451	OMI-088 R2	nasal_swab	OMI-088	50	M	0	Vaccinated	mild	2	BNT162b2	BNT162b2	BNT162b2	NA	9	8	9	0	12	Draft	BA.1	3.17609	negative	NA	0.23947	2.47134	2.80954	1.32015	0.351872	0.664523	0.981187	1.36062	NA	NA	NA	NA	NA	NA	NA	NA	NA	NA
	450	OMI-088 R1	nasal_swab	OMI-088	50	M	0	Vaccinated	mild	2	BNT162b2	BNT162b2	BNT162b2	NA	6	5	6	-3	12	Draft	BA.1	5.49094	negative	NA	-2.09784	1.5263	1.7001	-0.087015	-0.934076	-0.79084	0.358848	0.358848	NA	NA	NA	NA	NA	NA	NA	NA	NA	NA
	452	OMI-088 R3	nasal_swab	OMI-088	50	M	0	Vaccinated	mild	2	BNT162b2	BNT162b2	BNT162b2	NA	11	10	11	2	12	Draft	BA.1	NA	negative	NA	-2.09784	1.55393	1.96915	-0.0282504	-0.589026	-0.281509	0.358848	0.358848	NA	NA	NA	NA	NA	NA	NA	NA	NA	NA
	453	OMI-088 R4	nasal_swab	OMI-088	50	M	0	Vaccinated	mild	2	BNT162b2	BNT162b2	BNT162b2	NA	12	11	12	3	12	Draft	BA.1	NA	negative	NA	-2.09784	2.04492	2.48207	0.172231	0.166854	0.513345	1.19191	1.51389	OMI-088 B2	11	12	-1.0269	6.166	5.579	4.115	3.688	2.8062	2.5051
	455	OMI-089 R3	nasal_swab	OMI-089	28	F	0	Naive	mild	0	NA	NA	NA	NA	7	6	7	-1	16	EPI_ISL_8097028	BA.1	5.66323	positive	1.85733	-2.09784	-2.41435	-3.07562	0.0734416	-3.4585	-1.27715	0.358848	0.358848	NA	NA	NA	NA	NA	NA	NA	NA	NA	NA
	456	OMI-089 R4	nasal_swab	OMI-089	28	F	0	Naive	mild	0	NA	NA	NA	NA	10	9	10	2	16	EPI_ISL_8097028	BA.1	5.72949	positive	1.85733	0.355857	-2.41435	-0.82258	0.435719	-3.4585	-0.457129	0.358848	0.358848	NA	NA	NA	NA	NA	NA	NA	NA	NA	NA
	454	OMI-089 R2	nasal_swab	OMI-089	28	F	0	Naive	mild	0	NA	NA	NA	NA	4	3	4	-4	16	EPI_ISL_8097028	BA.1	6.9487	positive	2.49969	-2.09784	-2.41435	-3.07562	0.12058	-3.4585	-3.10015	0.358848	0.358848	NA	NA	NA	NA	NA	NA	NA	NA	NA	NA
	457	OMI-089 R5	nasal_swab	OMI-089	28	F	0	Naive	mild	0	NA	NA	NA	NA	14	13	14	6	16	EPI_ISL_8097028	BA.1	NA	negative	NA	0.301833	-2.41435	0.217457	0.314942	-1.27966	0.166677	0.358848	1.01102	NA	NA	NA	NA	NA	NA	NA	NA	NA	NA
	458	OMI-089 R6	nasal_swab	OMI-089	28	F	0	Naive	mild	0	NA	NA	NA	NA	16	15	16	8	16	EPI_ISL_8097028	BA.1	NA	negative	NA	0.201623	-2.41435	0.279277	0.465186	-1.12896	0.314071	0.358848	0.840663	NA	NA	NA	NA	NA	NA	NA	NA	NA	NA
	464	OMI-090 R6	nasal_swab	OMI-090	35	M	0	Naive	mild	0	NA	NA	NA	NA	13	12	13	7	12	EPI_ISL_10497438	BA.1.1	2.39794	negative	NA	-2.09784	-2.41435	0.770585	0.371742	-0.474043	0.835413	0.358848	1.65391	NA	NA	NA	NA	NA	NA	NA	NA	NA	NA
	461	OMI-090 R3	nasal_swab	OMI-090	35	M	0	Naive	mild	0	NA	NA	NA	NA	10	9	10	4	12	EPI_ISL_10497438	BA.1.1	3.84198	negative	NA	0.36762	-2.41435	0.755245	0.868467	-0.532424	0.676644	0.358848	1.52347	OMI-090 B2	9	10	-1.0088	2.944	3.405	2.571	3.094	0.3979	1.301
	460	OMI-090 R2	nasal_swab	OMI-090	35	M	0	Naive	mild	0	NA	NA	NA	NA	6	5	6	0	12	EPI_ISL_10497438	BA.1.1	5.85673	positive	3	-2.09784	-2.41435	-3.07562	0.398761	-1.48632	-0.53594	0.358848	0.358848	NA	NA	NA	NA	NA	NA	NA	NA	NA	NA
	459	OMI-090 R1	nasal_swab	OMI-090	35	M	0	Naive	mild	0	NA	NA	NA	NA	4	3	4	-2	12	EPI_ISL_10497438	BA.1.1	6.73136	positive	4	-2.09784	-2.41435	-3.07562	-0.0123945	-3.4585	-3.10015	0.358848	0.358848	NA	NA	NA	NA	NA	NA	NA	NA	NA	NA
	462	OMI-090 R4	nasal_swab	OMI-090	35	M	0	Naive	mild	0	NA	NA	NA	NA	11	10	11	5	12	EPI_ISL_10497438	BA.1.1	NA	negative	NA	0.15537	-0.26056	1.16561	0.260845	-0.981003	0.355342	0.358848	0.358848	NA	NA	NA	NA	NA	NA	NA	NA	NA	NA
	463	OMI-090 R5	nasal_swab	OMI-090	35	M	0	Naive	mild	0	NA	NA	NA	NA	12	11	12	6	12	EPI_ISL_10497438	BA.1.1	NA	negative	NA	-2.09784	-2.41435	0.367188	-0.121795	-1.23031	0.0325944	0.358848	0.358848	NA	NA	NA	NA	NA	NA	NA	NA	NA	NA
	469	OMI-091 R5	nasal_swab	OMI-091	81	M	0	Naive	severe	0	NA	NA	NA	NA	19	19	18	3	20	EPI_ISL_10497439	BA.1.1	3.61805	negative	NA	-2.09784	-2.41435	1.11121	0.528799	0.603124	1.45431	1.62975	2.51735	NA	NA	NA	NA	NA	NA	NA	NA	NA	NA
	468	OMI-091 R4	nasal_swab	OMI-091	81	M	0	Naive	severe	0	NA	NA	NA	NA	18	18	17	2	20	EPI_ISL_10497439	BA.1.1	3.79588	negative	NA	-2.09784	0.116447	1.42362	1.01197	1.06795	1.91456	2.07601	2.96793	NA	NA	NA	NA	NA	NA	NA	NA	NA	NA
	467	OMI-091 R3	nasal_swab	OMI-091	81	M	0	Naive	severe	0	NA	NA	NA	NA	17	17	16	1	20	EPI_ISL_10497439	BA.1.1	4.14145	negative	NA	-2.09784	-0.360963	1.12857	0.499407	0.493916	1.33838	1.52736	2.42118	NA	NA	NA	NA	NA	NA	NA	NA	NA	NA
	466	OMI-091 R2	nasal_swab	OMI-091	81	M	0	Naive	severe	0	NA	NA	NA	NA	12	12	11	-4	20	EPI_ISL_10497439	BA.1.1	6.88244	positive	3.49996	-2.09784	-2.41435	-3.07562	-0.24795	-0.741844	-0.537585	0.358848	0.358848	NA	NA	NA	NA	NA	NA	NA	NA	NA	NA
	465	OMI-091 R1	nasal_swab	OMI-091	81	M	0	Naive	severe	0	NA	NA	NA	NA	11	11	10	-5	20	EPI_ISL_10497439	BA.1.1	7.35421	positive	4	-2.09784	-2.41435	-3.07562	-0.102112	-1.25359	-3.10015	0.358848	0.358848	OMI-091 B2	11	10	-1.2076	2.507	1.951	1.798	1.622	0.3979	0.3979
	471	OMI-092 R2	nasal_swab	OMI-092	43	M	0	Naive	mild	0	NA	NA	NA	NA	10	8	10	-3	11	EPI_ISL_10497440	BA.1	3.20412	negative	NA	1.18708	0.47216	1.33858	1.67836	0.489502	1.87392	1.41091	2.71379	NA	NA	NA	NA	NA	NA	NA	NA	NA	NA
	472	OMI-092 R3	nasal_swab	OMI-092	43	M	0	Naive	mild	0	NA	NA	NA	NA	11	9	11	-2	11	EPI_ISL_10497440	BA.1	4.8072	negative	NA	1.65482	1.00779	1.75717	2.14744	0.995817	2.43334	1.89111	3.24988	NA	NA	NA	NA	NA	NA	NA	NA	NA	NA
	473	OMI-092 R4	nasal_swab	OMI-092	43	M	0	Naive	mild	0	NA	NA	NA	NA	12	10	12	-1	11	EPI_ISL_10497440	BA.1	5.08009	negative	NA	0.955574	0.0373168	0.802001	1.70573	0.410543	1.82533	1.29763	2.61448	OMI-092 B2	10	12	0.433	4.648	4.417	3.496	4.084	0.3979	2.2041
	474	OMI-092 R5	nasal_swab	OMI-092	43	M	0	Naive	mild	0	NA	NA	NA	NA	13	11	13	0	11	EPI_ISL_10497440	BA.1	5.57048	positive	1.85733	0.832242	-2.41435	0.119081	0.95915	-0.870718	0.228475	0.358848	0.358848	NA	NA	NA	NA	NA	NA	NA	NA	NA	NA
	470	OMI-092 R1	nasal_swab	OMI-092	43	M	0	Naive	mild	0	NA	NA	NA	NA	9	7	9	-4	11	EPI_ISL_10497440	BA.1	NA	negative	NA	0.827075	0.119509	0.781469	0.950826	-0.0961137	1.23233	0.358848	1.71683	NA	NA	NA	NA	NA	NA	NA	NA	NA	NA
	475	OMI-094 R1	nasal_swab	OMI-094	35	M	1	Infected	mild	0	NA	NA	NA	NA	8	8	8	0	10	NA	Omicron	NA	negative	NA	2.69045	1.83491	2.4073	1.92557	1.39567	1.61472	1.74029	1.91668	NA	NA	NA	NA	NA	NA	NA	NA	NA	NA
	476	OMI-094 R2	nasal_swab	OMI-094	35	M	1	Infected	mild	0	NA	NA	NA	NA	9	9	9	1	10	NA	Omicron	NA	negative	NA	2.91307	2.1232	2.70807	2.24953	1.8655	2.04087	2.21817	2.40164	OMI-094 B2	9	9	1.8394	5.552	5.058	4.94	4.114	2.8062	2.5051
	485	OMI-095 R10	nasal_swab	OMI-095	63	M	0	Vaccinated	mild	1	Ad26.COV2.S	Ad26.COV2.S	NA	NA	9	9	9	-4	15	EPI_ISL_8097068	BA.1.1	2.95424	negative	NA	-2.09784	0.178703	0.658989	-1.60666	-0.960001	-0.330749	0.358848	0.358848	NA	NA	NA	NA	NA	NA	NA	NA	NA	NA
	488	OMI-095 R13	nasal_swab	OMI-095	63	M	0	Vaccinated	mild	1	Ad26.COV2.S	Ad26.COV2.S	NA	NA	12	12	12	-1	15	EPI_ISL_8097068	BA.1.1	3.11394	negative	NA	-2.09784	1.00306	1.38757	0.40418	0.0413911	0.680383	0.925687	1.6546	NA	NA	NA	NA	NA	NA	NA	NA	NA	NA
	486	OMI-095 R11	nasal_swab	OMI-095	63	M	0	Vaccinated	mild	1	Ad26.COV2.S	Ad26.COV2.S	NA	NA	10	10	10	-3	15	EPI_ISL_8097068	BA.1.1	3.55023	negative	NA	-2.09784	0.891237	1.13803	0.00825936	-0.199015	0.445382	0.701429	1.45663	OMI-095 B4	10	10	-0.9393	6.034	5.315	3.738	3.499	2.2041	1.9031
	487	OMI-095 R12	nasal_swab	OMI-095	63	M	0	Vaccinated	mild	1	Ad26.COV2.S	Ad26.COV2.S	NA	NA	11	11	11	-2	15	EPI_ISL_8097068	BA.1.1	3.68574	negative	NA	-2.09784	1.44023	1.76508	0.51015	0.22398	0.870867	1.13178	1.84378	NA	NA	NA	NA	NA	NA	NA	NA	NA	NA
	484	OMI-095 R9	nasal_swab	OMI-095	63	M	0	Vaccinated	mild	1	Ad26.COV2.S	Ad26.COV2.S	NA	NA	8	8	8	-5	15	EPI_ISL_8097068	BA.1.1	3.93197	negative	NA	-2.09784	1.08766	1.32421	0.0772886	-0.559392	0.000805009	0.358848	0.802006	NA	NA	NA	NA	NA	NA	NA	NA	NA	NA
	483	OMI-095 R8	nasal_swab	OMI-095	63	M	0	Vaccinated	mild	1	Ad26.COV2.S	Ad26.COV2.S	NA	NA	7	7	7	-6	15	EPI_ISL_8097068	BA.1.1	4.22917	negative	NA	-2.09784	1.32979	1.45534	-0.241927	-1.17075	-0.656431	0.358848	0.358848	NA	NA	NA	NA	NA	NA	NA	NA	NA	NA
	482	OMI-095 R7	nasal_swab	OMI-095	63	M	0	Vaccinated	mild	1	Ad26.COV2.S	Ad26.COV2.S	NA	NA	6	6	6	-7	15	EPI_ISL_8097068	BA.1.1	4.88395	negative	NA	-2.09784	1.31759	1.39041	0.0497524	-1.03727	-0.699647	0.358848	0.358848	NA	NA	NA	NA	NA	NA	NA	NA	NA	NA
	481	OMI-095 R6	nasal_swab	OMI-095	63	M	0	Vaccinated	mild	1	Ad26.COV2.S	Ad26.COV2.S	NA	NA	5	5	5	-8	15	EPI_ISL_8097068	BA.1.1	5.68178	positive	1.85733	-2.09784	0.754969	0.884033	-0.137914	-1.20272	-3.10015	0.358848	0.358848	NA	NA	NA	NA	NA	NA	NA	NA	NA	NA
	477	OMI-095 R2	nasal_swab	OMI-095	63	M	0	Vaccinated	mild	1	Ad26.COV2.S	Ad26.COV2.S	NA	NA	1	1	1	-12	15	EPI_ISL_8097068	BA.1.1	5.93095	positive	1.85733	-2.09784	-0.96225	-3.07562	-0.336959	-1.23252	-3.10015	0.358848	0.358848	NA	NA	NA	NA	NA	NA	NA	NA	NA	NA
	478	OMI-095 R3	nasal_swab	OMI-095	63	M	0	Vaccinated	mild	1	Ad26.COV2.S	Ad26.COV2.S	NA	NA	2	2	2	-11	15	EPI_ISL_8097068	BA.1.1	6.50343	positive	1.38021	-2.09784	0.689092	0.925248	-0.0998279	-1.24293	-1.26516	0.358848	0.358848	NA	NA	NA	NA	NA	NA	NA	NA	NA	NA
	480	OMI-095 R5	nasal_swab	OMI-095	63	M	0	Vaccinated	mild	1	Ad26.COV2.S	Ad26.COV2.S	NA	NA	4	4	4	-9	15	EPI_ISL_8097068	BA.1.1	6.55113	positive	2.49969	-2.09784	1.18419	1.35089	0.238578	-1.02009	-0.698855	0.358848	0.358848	NA	NA	NA	NA	NA	NA	NA	NA	NA	NA
	479	OMI-095 R4	nasal_swab	OMI-095	63	M	0	Vaccinated	mild	1	Ad26.COV2.S	Ad26.COV2.S	NA	NA	3	3	3	-10	15	EPI_ISL_8097068	BA.1.1	6.69956	positive	3.49996	-2.09784	1.13747	1.32133	-0.0247772	-1.18701	-0.84951	0.358848	0.358848	NA	NA	NA	NA	NA	NA	NA	NA	NA	NA
	489	OMI-095 R14	nasal_swab	OMI-095	63	M	0	Vaccinated	mild	1	Ad26.COV2.S	Ad26.COV2.S	NA	NA	13	13	13	0	15	EPI_ISL_8097068	BA.1.1	NA	negative	NA	-2.09784	-2.41435	-3.07562	-0.198688	-1.96598	-3.10015	0.358848	0.358848	NA	NA	NA	NA	NA	NA	NA	NA	NA	NA
	490	OMI-095 R15	nasal_swab	OMI-095	63	M	0	Vaccinated	mild	1	Ad26.COV2.S	Ad26.COV2.S	NA	NA	14	14	14	1	15	EPI_ISL_8097068	BA.1.1	NA	negative	NA	-2.09784	-2.41435	-3.07562	-0.245202	-2.29144	-3.10015	0.358848	0.358848	NA	NA	NA	NA	NA	NA	NA	NA	NA	NA
	491	OMI-095 R16	nasal_swab	OMI-095	63	M	0	Vaccinated	mild	1	Ad26.COV2.S	Ad26.COV2.S	NA	NA	15	15	15	2	15	EPI_ISL_8097068	BA.1.1	NA	negative	NA	-2.09784	-2.41435	-3.07562	-0.203127	-1.9871	-3.10015	0.358848	0.358848	NA	NA	NA	NA	NA	NA	NA	NA	NA	NA
	494	OMI-096 R3	nasal_swab	OMI-096	6	F	0	Naive	asymptomatic	0	NA	NA	NA	NA	14	14	NA	NA	18	Draft	BA.1	2.8451	negative	NA	2.01735	0.808747	1.84874	1.85936	0.304129	1.66865	1.07289	2.44689	NA	NA	NA	NA	NA	NA	NA	NA	NA	NA
	493	OMI-096 R2	nasal_swab	OMI-096	6	F	0	Naive	asymptomatic	0	NA	NA	NA	NA	7	7	NA	NA	18	Draft	BA.1	3.77085	negative	NA	2.52851	1.48188	2.54495	2.20115	0.584768	1.62714	1.30146	2.33089	NA	NA	NA	NA	NA	NA	NA	NA	NA	NA
	492	OMI-096 R1	nasal_swab	OMI-096	6	F	0	Naive	asymptomatic	0	NA	NA	NA	NA	0	0	NA	NA	18	Draft	BA.1	4.37014	negative	NA	1.35923	0.290938	1.45728	1.2434	-0.027714	1.21192	0.785262	2.02249	NA	NA	NA	NA	NA	NA	NA	NA	NA	NA
	495	OMI-096 R4	nasal_swab	OMI-096	6	F	0	Naive	asymptomatic	0	NA	NA	NA	NA	17	17	NA	NA	18	Draft	BA.1	NA	negative	NA	2.79513	1.60726	2.77822	2.33987	0.728417	1.95892	1.3339	2.54816	NA	NA	NA	NA	NA	NA	NA	NA	NA	NA
	496	OMI-096 R5	nasal_swab	OMI-096	6	F	0	Naive	asymptomatic	0	NA	NA	NA	NA	18	18	NA	NA	18	Draft	BA.1	NA	negative	NA	1.95904	0.499164	1.63064	1.50689	-0.206981	0.976172	0.358848	1.42066	NA	NA	NA	NA	NA	NA	NA	NA	NA	NA
	502	OMI-097 R6	nasal_swab	OMI-097	31	F	0	Vaccinated	mild	2	BNT162b2	BNT162b2	BNT162b2	NA	20	17	20	7	17	EPI_ISL_10497441	BA.1.1	3.14613	negative	NA	2.29729	3.48579	4.03802	2.46187	2.50421	2.91822	3.16384	3.56558	NA	NA	NA	NA	NA	NA	NA	NA	NA	NA
	501	OMI-097 R5	nasal_swab	OMI-097	31	F	0	Vaccinated	mild	2	BNT162b2	BNT162b2	BNT162b2	NA	19	16	19	6	17	EPI_ISL_10497441	BA.1.1	3.43136	negative	NA	1.25162	2.3959	2.9036	1.95	1.88532	2.22097	2.57107	2.99041	NA	NA	NA	NA	NA	NA	NA	NA	NA	NA
	500	OMI-097 R4	nasal_swab	OMI-097	31	F	0	Vaccinated	mild	2	BNT162b2	BNT162b2	BNT162b2	NA	15	12	15	2	17	EPI_ISL_10497441	BA.1.1	3.57978	negative	NA	1.82594	3.33985	3.87751	2.2641	2.61837	2.86737	3.44124	3.78838	NA	NA	NA	NA	NA	NA	NA	NA	NA	NA
	498	OMI-097 R2	nasal_swab	OMI-097	31	F	0	Vaccinated	mild	2	BNT162b2	BNT162b2	BNT162b2	NA	10	7	10	-3	17	EPI_ISL_10497441	BA.1.1	4.5422	negative	NA	1.08943	2.85411	3.2921	1.10247	0.858623	1.1593	1.9387	2.28738	OMI-097 B2	7	10	-1.1938	6.127	5.449	3.657	3.107	1.9031	1
	499	OMI-097 R3	nasal_swab	OMI-097	31	F	0	Vaccinated	mild	2	BNT162b2	BNT162b2	BNT162b2	NA	12	9	12	-1	17	EPI_ISL_10497441	BA.1.1	5.23917	negative	NA	0.704799	2.76137	3.27499	1.33451	1.79619	2.103	2.772	3.13537	NA	NA	NA	NA	NA	NA	NA	NA	NA	NA
	497	OMI-097 R1	nasal_swab	OMI-097	31	F	0	Vaccinated	mild	2	BNT162b2	BNT162b2	BNT162b2	NA	3	0	3	-10	17	EPI_ISL_10497441	BA.1.1	7.14218	positive	5	-2.09784	0.838718	1.09094	-0.31762	-1.06192	-1.34476	0.358848	0.358848	NA	NA	NA	NA	NA	NA	NA	NA	NA	NA
	504	OMI-098 R2	nasal_swab	OMI-098	1	F	0	Naive	asymptomatic	0	NA	NA	NA	NA	0	0	NA	NA	12	Draft	BA.1.1	4.15534	negative	NA	2.36808	1.64665	2.74627	1.76924	0.652347	1.55089	1.46	2.38804	NA	NA	NA	NA	NA	NA	NA	NA	NA	NA
	503	OMI-098 R1	nasal_swab	OMI-098	1	F	0	Naive	asymptomatic	0	NA	NA	NA	NA	-3	-3	NA	NA	12	Draft	BA.1.1	NA	negative	NA	1.38646	0.687741	1.88296	0.805112	-0.426169	0.573485	0.358848	0.885269	NA	NA	NA	NA	NA	NA	NA	NA	NA	NA
	505	OMI-098 R3	nasal_swab	OMI-098	1	F	0	Naive	asymptomatic	0	NA	NA	NA	NA	7	7	NA	NA	12	Draft	BA.1.1	NA	negative	NA	1.82488	1.10267	2.20351	1.08352	0.0733048	1.02834	0.358848	1.20448	NA	NA	NA	NA	NA	NA	NA	NA	NA	NA
	506	OMI-098 R4	nasal_swab	OMI-098	1	F	0	Naive	asymptomatic	0	NA	NA	NA	NA	11	11	NA	NA	12	Draft	BA.1.1	NA	negative	NA	0.674182	-0.0809121	1.00109	0.388739	-0.435812	0.428543	0.358848	0.551252	NA	NA	NA	NA	NA	NA	NA	NA	NA	NA
	507	OMI-098 R5	nasal_swab	OMI-098	1	F	0	Naive	asymptomatic	0	NA	NA	NA	NA	12	12	NA	NA	12	Draft	BA.1.1	NA	negative	NA	1.1937	0.838932	1.97609	0.946442	0.107343	0.96953	0.358848	1.36652	NA	NA	NA	NA	NA	NA	NA	NA	NA	NA
	508	OMI-102 R1	nasal_swab	OMI-102	16	M	0	Naive	mild	0	NA	NA	NA	NA	0	0	0	-3	13	EPI_ISL_10497442	BA.1.1	7.44167	positive	4.5	0.449571	-2.41435	-1.24701	0.636322	-3.4585	-1.61314	0.358848	0.358848	OMI-102 B1	0	0	-1.1871	2.191	2.019	1.727	1.658	0.3979	0.3979
	511	OMI-103 R3	nasal_swab	OMI-103	32	M	0	Naive	mild	0	NA	NA	NA	NA	8	7	8	-3	12	EPI_ISL_10497443	BA.1.1	3.75205	negative	NA	0.937253	-2.41435	0.144702	-0.125596	-1.11778	-0.196366	0.358848	0.358848	NA	NA	NA	NA	NA	NA	NA	NA	NA	NA
	510	OMI-103 R2	nasal_swab	OMI-103	32	M	0	Naive	mild	0	NA	NA	NA	NA	5	4	5	-6	12	EPI_ISL_10497443	BA.1.1	5.59434	negative	NA	0.464615	-2.41435	-0.789604	-0.228678	-1.33126	-0.664725	0.358848	0.358848	NA	NA	NA	NA	NA	NA	NA	NA	NA	NA
	509	OMI-103 R1	nasal_swab	OMI-103	32	M	0	Naive	mild	0	NA	NA	NA	NA	3	2	3	-8	12	EPI_ISL_10497443	BA.1.1	7.14748	positive	3.49996	1.1105	-2.41435	-0.82258	0.674701	-2.64802	-0.981809	0.358848	0.358848	NA	NA	NA	NA	NA	NA	NA	NA	NA	NA
	512	OMI-103 R4	nasal_swab	OMI-103	32	M	0	Naive	mild	0	NA	NA	NA	NA	12	11	12	1	12	EPI_ISL_10497443	BA.1.1	NA	negative	NA	0.364372	-0.604772	0.322936	-0.11994	-1.13178	0.0339522	0.358848	0.826251	OMI-103 B2	11	12	0.0334	3.797	3.546	2.782	2.994	0.3979	0.699
	513	OMI-103 R5	nasal_swab	OMI-103	32	M	0	Naive	mild	0	NA	NA	NA	NA	13	12	13	2	12	EPI_ISL_10497443	BA.1.1	NA	negative	NA	0.104783	-1.60548	-0.016906	0.00232042	-1.11785	0.189808	0.358848	0.59423	NA	NA	NA	NA	NA	NA	NA	NA	NA	NA
	515	OMI-104 R2	nasal_swab	OMI-104	53	M	0	Naive	mild	0	NA	NA	NA	NA	7	6	7	6	11	EPI_ISL_10497444	BA.1.1	4.47567	positive	2.49969	-2.09784	-2.41435	-3.07562	-0.385455	-3.4585	-3.10015	0.358848	0.358848	NA	NA	NA	NA	NA	NA	NA	NA	NA	NA
	514	OMI-104 R1	nasal_swab	OMI-104	53	M	0	Naive	mild	0	NA	NA	NA	NA	4	3	4	3	11	EPI_ISL_10497444	BA.1.1	6.53788	positive	3.49996	-2.09784	-2.41435	-3.07562	-0.098766	-3.4585	-3.10015	0.358848	0.358848	NA	NA	NA	NA	NA	NA	NA	NA	NA	NA
	516	OMI-104 R3	nasal_swab	OMI-104	53	M	0	Naive	mild	0	NA	NA	NA	NA	11	10	11	10	11	EPI_ISL_10497444	BA.1.1	NA	negative	NA	-2.09784	0.398176	1.01032	0.490842	-0.0669123	1.25374	0.358848	1.55926	NA	NA	NA	NA	NA	NA	NA	NA	NA	NA
	517	OMI-104 R4	nasal_swab	OMI-104	53	M	0	Naive	mild	0	NA	NA	NA	NA	12	11	12	11	11	EPI_ISL_10497444	BA.1.1	NA	negative	NA	-2.09784	-2.41435	-1.41913	-0.20987	-1.82695	-1.12868	0.358848	0.358848	OMI-104 B2	11	12	-0.4789	4.46	3.994	3.342	4.062	0.3979	1.6021
	518	OMI-105 R1	nasal_swab	OMI-105	22	M	1	Infected	mild	0	NA	NA	NA	NA	3	2	3	-2	9	EPI_ISL_10497445	BA.1.1	4.53403	positive	1.38021	1.10498	-1.24861	-2.77459	1.11402	-0.791307	-1.33749	0.358848	0.358848	OMI-105 B1	2	3	1.1123	3.653	2.898	3.467	2.648	0.699	0.3979
	519	OMI-105 R2	nasal_swab	OMI-105	22	M	1	Infected	mild	0	NA	NA	NA	NA	6	5	6	1	9	EPI_ISL_10497445	BA.1.1	NA	negative	NA	1.00497	0.984065	1.42253	0.107154	0.672296	0.920541	0.399665	0.59423	NA	NA	NA	NA	NA	NA	NA	NA	NA	NA
	520	OMI-105 R3	nasal_swab	OMI-105	22	M	1	Infected	mild	0	NA	NA	NA	NA	7	6	7	2	9	EPI_ISL_10497445	BA.1.1	NA	negative	NA	0.750665	0.732638	1.14842	-0.152571	-0.603303	-0.373765	0.358848	0.358848	NA	NA	NA	NA	NA	NA	NA	NA	NA	NA
	521	OMI-105 R4	nasal_swab	OMI-105	22	M	1	Infected	mild	0	NA	NA	NA	NA	10	9	10	5	9	EPI_ISL_10497445	BA.1.1	NA	negative	NA	0.637127	0.590277	1.04536	-0.0643285	-0.190019	0.107212	0.358848	0.358848	NA	NA	NA	NA	NA	NA	NA	NA	NA	NA
	523	OMI-106 R2	nasal_swab	OMI-106	18	M	0	Naive	mild	0	NA	NA	NA	NA	10	9	10	8	14	Draft	BA.1.1	3.24304	negative	NA	-0.712996	-2.41435	0.649027	1.08531	-0.270942	0.753779	0.569509	1.64561	NA	NA	NA	NA	NA	NA	NA	NA	NA	NA
	522	OMI-106 R1	nasal_swab	OMI-106	18	M	0	Naive	mild	0	NA	NA	NA	NA	8	7	8	6	14	Draft	BA.1.1	4.37014	positive	1.85733	-2.09784	-2.41435	-3.07562	0.165346	-3.4585	-0.477056	0.358848	0.358848	NA	NA	NA	NA	NA	NA	NA	NA	NA	NA
	524	OMI-106 R3	nasal_swab	OMI-106	18	M	0	Naive	mild	0	NA	NA	NA	NA	14	13	14	12	14	Draft	BA.1.1	NA	negative	NA	0.405955	-1.55175	0.68139	0.813634	-0.58747	0.721304	0.358848	0.822977	NA	NA	NA	NA	NA	NA	NA	NA	NA	NA
	525	OMI-106 R4	nasal_swab	OMI-106	18	M	0	Naive	mild	0	NA	NA	NA	NA	15	14	15	13	14	Draft	BA.1.1	NA	negative	NA	-0.119012	-2.41435	0.367188	0.610584	-0.60411	0.665707	0.358848	1.57841	OMI-106 B2	14	15	0.9832	3.121	3.464	3.48	3.781	0.3979	1.6021
	526	OMI-107 R1	nasal_swab	OMI-107	18	F	0	Naive	mild	0	NA	NA	NA	NA	7	5	7	0	12	Draft	BA.1.1	4.48926	negative	NA	-2.09784	-2.41435	-3.07562	0.010679	-0.860929	-0.523812	0.358848	0.358848	NA	NA	NA	NA	NA	NA	NA	NA	NA	NA
	527	OMI-107 R2	nasal_swab	OMI-107	18	F	0	Naive	mild	0	NA	NA	NA	NA	12	10	12	5	12	Draft	BA.1.1	NA	negative	NA	-2.09784	-0.0758666	0.758126	0.597075	-0.201976	0.727669	0.358848	1.13168	NA	NA	NA	NA	NA	NA	NA	NA	NA	NA
	528	OMI-107 R3	nasal_swab	OMI-107	18	F	0	Naive	mild	0	NA	NA	NA	NA	13	11	13	6	12	Draft	BA.1.1	NA	negative	NA	-2.09784	-0.388408	0.611703	0.481813	-0.358778	0.698525	0.358848	1.04641	NA	NA	NA	NA	NA	NA	NA	NA	NA	NA
	529	OMI-107 R4	nasal_swab	OMI-107	18	F	0	Naive	mild	0	NA	NA	NA	NA	14	12	14	7	12	Draft	BA.1.1	NA	negative	NA	-2.09784	-2.41435	-0.0532608	-0.198688	-1.6487	-0.814452	0.358848	0.358848	OMI-107 B2	12	14	-0.5272	3.192	3.05	2.766	3.139	0.3979	1
	530	OMI-108 R1	nasal_swab	OMI-108	34	M	0	Naive	mild	0	NA	NA	NA	NA	9	2	9	-5	8	EPI_ISL_10497446	BA.1	4.78852	negative	NA	-2.09784	-2.41435	-3.07562	-1.04413	-1.01172	-0.391545	0.358848	0.358848	NA	NA	NA	NA	NA	NA	NA	NA	NA	NA
	531	OMI-108 R2	nasal_swab	OMI-108	34	M	0	Naive	mild	0	NA	NA	NA	NA	13	6	13	-1	8	EPI_ISL_10497446	BA.1	NA	negative	NA	-2.09784	-0.644313	-0.0930497	0.0120619	-1.04504	-0.79476	0.358848	0.358848	NA	NA	NA	NA	NA	NA	NA	NA	NA	NA
	532	OMI-108 R3	nasal_swab	OMI-108	34	M	0	Naive	mild	0	NA	NA	NA	NA	14	7	14	0	8	EPI_ISL_10497446	BA.1	NA	negative	NA	-2.09784	-2.11332	-0.261846	-0.242758	-1.18616	-0.6852	0.358848	0.358848	NA	NA	NA	NA	NA	NA	NA	NA	NA	NA
	533	OMI-108 R4	nasal_swab	OMI-108	34	M	0	Naive	mild	0	NA	NA	NA	NA	15	8	15	1	8	EPI_ISL_10497446	BA.1	NA	negative	NA	-2.09784	-2.41435	-1.17915	-0.242758	-1.18939	-0.57475	0.358848	0.358848	OMI-108 B2	8	15	-0.9508	3.781	3.314	3.459	3.653	0.3979	1
	534	OMI-109 R1	nasal_swab	OMI-109	23	M	0	Naive	mild	0	NA	NA	NA	NA	4	4	3	-9	13	EPI_ISL_10497447	BA.1	5.54925	positive	3.49996	-2.09784	-2.41435	-3.07562	-0.292973	-3.4585	-3.10015	0.358848	0.358848	NA	NA	NA	NA	NA	NA	NA	NA	NA	NA
	535	OMI-109 R2	nasal_swab	OMI-109	23	M	0	Naive	mild	0	NA	NA	NA	NA	7	7	6	-6	13	EPI_ISL_10497447	BA.1	NA	negative	NA	-2.09784	-2.41435	-0.638709	0.313544	-0.99921	-0.0335161	0.358848	0.358848	NA	NA	NA	NA	NA	NA	NA	NA	NA	NA
	538	OMI-110 R3	nasal_swab	OMI-110	12	M	0	Naive	mild	0	NA	NA	NA	NA	9	9	7	3	14	EPI_ISL_10497448	BA.1	3.80956	negative	NA	-0.82164	-2.41435	-0.446991	0.902739	-1.28629	-0.758185	0.358848	0.358848	NA	NA	NA	NA	NA	NA	NA	NA	NA	NA
	537	OMI-110 R2	nasal_swab	OMI-110	12	M	0	Naive	mild	0	NA	NA	NA	NA	6	6	4	0	14	EPI_ISL_10497448	BA.1	4.85217	positive	3.49996	-2.09784	-2.41435	-3.07562	0.181421	-3.4585	-3.10015	0.358848	0.358848	OMI-110 B1	7	5	-1.2076	1.731	1.626	1.614	1.706	0.3979	0.3979
	536	OMI-110 R1	nasal_swab	OMI-110	12	M	0	Naive	mild	0	NA	NA	NA	NA	3	3	1	-3	14	EPI_ISL_10497448	BA.1	NA	negative	NA	-0.396225	-2.41435	-3.07562	0.248634	-3.4585	-3.10015	0.358848	0.358848	NA	NA	NA	NA	NA	NA	NA	NA	NA	NA
	539	OMI-111 R1	nasal_swab	OMI-111	8	M	0	Naive	asymptomatic	0	NA	NA	NA	NA	3	3	NA	NA	14	EPI_ISL_10497449	BA.1	4.36455	positive	1.38021	-2.09784	-2.41435	0.13594	-0.1698	-3.4585	-0.956959	0.358848	0.358848	NA	NA	NA	NA	NA	NA	NA	NA	NA	NA
	542	OMI-113 R3	nasal_swab	OMI-113	34	F	0	Naive	mild	0	NA	NA	NA	NA	9	8	9	-3	9	EPI_ISL_10497450	BA.1.1	5.50684	positive	2	0.902224	-2.41435	-3.07562	0.601638	-0.876474	-0.279382	0.358848	0.358848	NA	NA	NA	NA	NA	NA	NA	NA	NA	NA
	543	OMI-113 R4	nasal_swab	OMI-113	34	F	0	Naive	mild	0	NA	NA	NA	NA	12	11	12	0	9	EPI_ISL_10497450	BA.1.1	5.5466	negative	NA	1.96069	0.667574	0.91718	2.66609	1.47782	1.9954	2.30609	2.82632	NA	NA	NA	NA	NA	NA	NA	NA	NA	NA
	541	OMI-113 R2	nasal_swab	OMI-113	34	F	0	Naive	mild	0	NA	NA	NA	NA	6	5	6	-6	9	EPI_ISL_10497450	BA.1.1	7.17663	positive	3	-2.09784	-2.41435	-3.07562	0.764794	-0.597318	-0.438192	0.358848	0.358848	NA	NA	NA	NA	NA	NA	NA	NA	NA	NA
	540	OMI-113 R1	nasal_swab	OMI-113	34	F	0	Naive	mild	0	NA	NA	NA	NA	1	0	1	-11	9	EPI_ISL_10497450	BA.1.1	7.88694	positive	4	-0.203905	-2.41435	-3.07562	0.885527	-0.733801	-0.520343	0.358848	0.358848	OMI-113 B1	1	2	-1.1805	2.406	1.721	2.396	2.142	0.3979	0.3979
	544	OMI-114 R1	nasal_swab	OMI-114	4	M	0	Naive	mild	0	NA	NA	NA	NA	1	0	1	-4	6	EPI_ISL_10497451	BA.1.1	5.94949	positive	3	0.504682	-2.41435	-0.222135	0.445651	-3.4585	-1.49768	0.358848	0.358848	NA	NA	NA	NA	NA	NA	NA	NA	NA	NA
	551	OMI-115 R8	nasal_swab	OMI-115	42	M	0	Vaccinated	mild	2	mRNA-1273	mRNA-1273	mRNA-1273	NA	8	8	8	3	11	EPI_ISL_8097069	BA.1.1	3.67669	NA	NA	-2.09784	0.601107	1.02054	-0.271071	0.202682	0.503483	0.358848	0.358848	NA	NA	NA	NA	NA	NA	NA	NA	NA	NA
	550	OMI-115 R7	nasal_swab	OMI-115	42	M	0	Vaccinated	mild	2	mRNA-1273	mRNA-1273	mRNA-1273	NA	7	7	7	2	11	EPI_ISL_8097069	BA.1.1	4.04139	NA	NA	-2.09784	0.944199	1.26972	0.142606	0.208516	0.521448	0.358848	0.358848	OMI-115 B2	7	7	-1.2076	5.316	4.574	3.985	3.241	1.6021	1.301
	549	OMI-115 R6	nasal_swab	OMI-115	42	M	0	Vaccinated	mild	2	mRNA-1273	mRNA-1273	mRNA-1273	NA	6	6	6	1	11	EPI_ISL_8097069	BA.1.1	4.47349	NA	NA	-2.09784	0.608738	0.921167	-0.111371	-0.22193	0.209574	0.358848	0.358848	NA	NA	NA	NA	NA	NA	NA	NA	NA	NA
	548	OMI-115 R5	nasal_swab	OMI-115	42	M	0	Vaccinated	mild	2	mRNA-1273	mRNA-1273	mRNA-1273	NA	5	5	5	0	11	EPI_ISL_8097069	BA.1.1	4.94226	NA	NA	-2.09784	0.531535	0.812598	0.162851	-0.290182	0.208605	0.358848	0.358848	NA	NA	NA	NA	NA	NA	NA	NA	NA	NA
	545	OMI-115 R2	nasal_swab	OMI-115	42	M	0	Vaccinated	mild	2	mRNA-1273	mRNA-1273	mRNA-1273	NA	2	2	2	-3	11	EPI_ISL_8097069	BA.1.1	5.01389	NA	NA	-2.09784	0.0624106	0.407364	-0.0209685	-0.576077	0.0332427	0.358848	0.358848	NA	NA	NA	NA	NA	NA	NA	NA	NA	NA
	547	OMI-115 R4	nasal_swab	OMI-115	42	M	0	Vaccinated	mild	2	mRNA-1273	mRNA-1273	mRNA-1273	NA	4	4	4	-1	11	EPI_ISL_8097069	BA.1.1	6.04226	positive	2.49969	-2.09784	0.519858	0.803721	-0.158273	-0.820991	-0.414325	0.358848	0.358848	NA	NA	NA	NA	NA	NA	NA	NA	NA	NA
	546	OMI-115 R3	nasal_swab	OMI-115	42	M	0	Vaccinated	mild	2	mRNA-1273	mRNA-1273	mRNA-1273	NA	3	3	3	-2	11	EPI_ISL_8097069	BA.1.1	6.10322	positive	2.49969	-2.09784	0.41228	0.597739	-0.198762	-0.889691	-0.552202	0.358848	0.358848	NA	NA	NA	NA	NA	NA	NA	NA	NA	NA
	552	OMI-115 R9	nasal_swab	OMI-115	42	M	0	Vaccinated	mild	2	mRNA-1273	mRNA-1273	mRNA-1273	NA	9	9	9	4	11	EPI_ISL_8097069	BA.1.1	NA	negative	NA	-2.09784	0.00139698	0.431959	0.313544	-0.528145	-0.326714	0.358848	0.358848	NA	NA	NA	NA	NA	NA	NA	NA	NA	NA
	553	OMI-115 R10	nasal_swab	OMI-115	42	M	0	Vaccinated	mild	2	mRNA-1273	mRNA-1273	mRNA-1273	NA	10	10	10	5	11	EPI_ISL_8097069	BA.1.1	NA	negative	NA	-2.09784	0.908119	1.31973	0.217869	0.702545	1.06098	1.38521	1.72296	NA	NA	NA	NA	NA	NA	NA	NA	NA	NA
	554	OMI-115 R11	nasal_swab	OMI-115	42	M	0	Vaccinated	mild	2	mRNA-1273	mRNA-1273	mRNA-1273	NA	11	11	11	6	11	EPI_ISL_8097069	BA.1.1	NA	negative	NA	-2.09784	-2.41435	-3.07562	-0.240326	-1.82695	-3.10015	0.358848	0.358848	NA	NA	NA	NA	NA	NA	NA	NA	NA	NA
	561	OMI-116 R7	nasal_swab	OMI-116	27	F	0	Naive	mild	0	NA	NA	NA	NA	10	9	10	2	15	EPI_ISL_10497452	BA.1.1	2.74036	NA	NA	-2.09784	-2.41435	-0.629572	-0.241566	-1.31955	-0.905246	0.358848	0.358848	NA	NA	NA	NA	NA	NA	NA	NA	NA	NA
	560	OMI-116 R6	nasal_swab	OMI-116	27	F	0	Naive	mild	0	NA	NA	NA	NA	9	8	9	1	15	EPI_ISL_10497452	BA.1.1	3.41497	NA	NA	-2.09784	-2.41435	-0.532556	0.441315	-0.97812	-0.11207	0.358848	0.358848	NA	NA	NA	NA	NA	NA	NA	NA	NA	NA
	559	OMI-116 R5	nasal_swab	OMI-116	27	F	0	Naive	mild	0	NA	NA	NA	NA	8	7	8	0	15	EPI_ISL_10497452	BA.1.1	4.47349	NA	NA	-2.09784	-2.41435	-0.0765458	0.202944	-1.09806	-0.736523	0.358848	0.358848	NA	NA	NA	NA	NA	NA	NA	NA	NA	NA
	557	OMI-116 R3	nasal_swab	OMI-116	27	F	0	Naive	mild	0	NA	NA	NA	NA	4	3	4	-4	15	EPI_ISL_10497452	BA.1.1	6.70751	NA	NA	-2.09784	-2.41435	-3.07562	-0.0153181	-1.17785	-3.10015	0.358848	0.358848	OMI-116 B3	3	4	-1.1938	2.169	1.855	2.106	1.951	0	0
	556	OMI-116 R2	nasal_swab	OMI-116	27	F	0	Naive	mild	0	NA	NA	NA	NA	3	2	3	-5	15	EPI_ISL_10497452	BA.1.1	6.80557	NA	NA	-2.09784	-2.41435	-0.937268	-0.400819	-1.26085	-3.10015	0.358848	0.358848	NA	NA	NA	NA	NA	NA	NA	NA	NA	NA
	555	OMI-116 R1	nasal_swab	OMI-116	27	F	0	Naive	mild	0	NA	NA	NA	NA	2	1	2	-6	15	EPI_ISL_10497452	BA.1.1	6.9964	NA	NA	-2.09784	-2.41435	-1.06939	0.183365	-1.10566	-3.10015	0.358848	0.358848	NA	NA	NA	NA	NA	NA	NA	NA	NA	NA
	558	OMI-116 R4	nasal_swab	OMI-116	27	F	0	Naive	mild	0	NA	NA	NA	NA	5	4	5	-3	15	EPI_ISL_10497452	BA.1.1	NA	negative	NA	-2.09784	0.798698	1.08116	0.530427	-0.0564356	-0.196365	0.358848	0.358848	NA	NA	NA	NA	NA	NA	NA	NA	NA	NA
	562	OMI-116 R8	nasal_swab	OMI-116	27	F	0	Naive	mild	0	NA	NA	NA	NA	11	10	11	3	15	EPI_ISL_10497452	BA.1.1	NA	negative	NA	-2.09784	-2.41435	-3.07562	-0.200902	-1.92668	-3.10015	0.358848	0.358848	NA	NA	NA	NA	NA	NA	NA	NA	NA	NA
	565	OMI-117 R3	nasal_swab	OMI-117	8	M	0	Naive	mild	0	NA	NA	NA	NA	13	13	13	2	17	EPI_ISL_10497453	BA.1	4.39358	NA	NA	0.934478	0.683221	1.91397	1.34168	0.797569	2.25016	1.01997	2.44639	NA	NA	NA	NA	NA	NA	NA	NA	NA	NA
	564	OMI-117 R2	nasal_swab	OMI-117	8	M	0	Naive	mild	0	NA	NA	NA	NA	9	9	9	-2	17	EPI_ISL_10497453	BA.1	5.30016	NA	NA	0.0345328	-2.41435	0.516963	1.06316	-0.49156	0.442665	0.358848	0.358848	NA	NA	NA	NA	NA	NA	NA	NA	NA	NA
	563	OMI-117 R1	nasal_swab	OMI-117	8	M	0	Naive	mild	0	NA	NA	NA	NA	6	6	6	-5	17	EPI_ISL_10497453	BA.1	5.67385	NA	NA	0.570847	-2.41435	0.0805602	0.659229	-1.16888	-0.736523	0.358848	0.358848	NA	NA	NA	NA	NA	NA	NA	NA	NA	NA
	568	OMI-118 R3	nasal_swab	OMI-118	5	M	0	Naive	mild	0	NA	NA	NA	NA	13	13	13	11	17	EPI_ISL_10497454	BA.1	2.95424	NA	NA	0.829661	0.363981	1.65201	1.25597	0.126229	1.52327	0.691481	2.09709	NA	NA	NA	NA	NA	NA	NA	NA	NA	NA
	567	OMI-118 R2	nasal_swab	OMI-118	5	M	0	Naive	mild	0	NA	NA	NA	NA	9	9	9	7	17	EPI_ISL_10497454	BA.1	5.01912	NA	NA	1.18119	0.782463	2.16904	1.30414	0.70619	1.94761	1.40646	2.63399	NA	NA	NA	NA	NA	NA	NA	NA	NA	NA
	566	OMI-118 R1	nasal_swab	OMI-118	5	M	0	Naive	mild	0	NA	NA	NA	NA	6	6	6	4	17	EPI_ISL_10497454	BA.1	6.45042	NA	NA	0.836225	-2.41435	0.170959	1.00367	-0.91943	-0.359131	0.358848	0.358848	NA	NA	NA	NA	NA	NA	NA	NA	NA	NA
	571	OMI-119 R3	nasal_swab	OMI-119	45	M	0	Vaccinated	asymptomatic	1	NA	NA	NA	NA	9	9	NA	NA	19	EPI_ISL_10497455	BA.2	5.98394	NA	NA	-2.09784	2.60731	3.13459	1.98003	3.07778	3.50985	3.51066	3.92204	NA	NA	NA	NA	NA	NA	NA	NA	NA	NA
	570	OMI-119 R2	nasal_swab	OMI-119	45	M	0	Vaccinated	asymptomatic	1	NA	NA	NA	NA	6	6	NA	NA	19	EPI_ISL_10497455	BA.2	6.26489	NA	NA	-2.09784	2.57443	3.08424	1.12261	2.2827	2.66756	2.89075	3.36125	NA	NA	NA	NA	NA	NA	NA	NA	NA	NA
	572	OMI-119 R4	nasal_swab	OMI-119	45	M	0	Vaccinated	asymptomatic	1	NA	NA	NA	NA	13	13	NA	NA	19	EPI_ISL_10497455	BA.2	6.43981	NA	NA	-2.09784	2.12867	2.66867	1.95138	3.01096	3.50812	2.92802	3.38792	OMI-119 B2	13	NA	-0.5513	5.659	5.132	4.598	4.257	2.5051	2.2041
	569	OMI-119 R1	nasal_swab	OMI-119	45	M	0	Vaccinated	asymptomatic	1	NA	NA	NA	NA	1	1	NA	NA	19	EPI_ISL_10497455	BA.2	7.08122	positive	2.49969	-2.09784	-2.41435	-3.07562	0.777218	-3.4585	-1.13843	0.358848	0.358848	NA	NA	NA	NA	NA	NA	NA	NA	NA	NA
	573	OMI-120 R1	nasal_swab	OMI-120	28	M	0	Naive	moderate	0	NA	NA	NA	NA	4	2	4	1	11	Draft	BA.1.1	4.35698	NA	NA	-0.338873	-0.567586	0.331331	0.581321	-0.0104538	-0.103641	0.358848	0.358848	NA	NA	NA	NA	NA	NA	NA	NA	NA	NA
	574	OMI-120 R2	nasal_swab	OMI-120	28	M	0	Naive	moderate	0	NA	NA	NA	NA	11	9	11	8	11	Draft	BA.1.1	NA	negative	NA	1.90486	0.968554	1.58517	1.51256	2.01289	2.3806	2.48348	2.85973	OMI-120 B2	9	11	1.6331	5.44	4.771	5.133	4.761	2.8062	2.8062
	575	OMI-120 R3	nasal_swab	OMI-120	28	M	0	Naive	moderate	0	NA	NA	NA	NA	12	10	12	9	11	Draft	BA.1.1	NA	negative	NA	2.03558	1.13626	1.74554	0.753131	1.20317	1.59654	1.73552	2.0806	NA	NA	NA	NA	NA	NA	NA	NA	NA	NA
	577	OMI-121 R2	nasal_swab	OMI-121	11	F	0	Naive	mild	0	NA	NA	NA	NA	10	9	10	0	13	EPI_ISL_10497456	BA.2	3.87216	NA	NA	2.42265	1.03433	1.6403	1.83173	1.41511	1.85187	1.69331	2.10763	NA	NA	NA	NA	NA	NA	NA	NA	NA	NA
	576	OMI-121 R1	nasal_swab	OMI-121	11	F	0	Naive	mild	0	NA	NA	NA	NA	3	2	3	-7	13	EPI_ISL_10497456	BA.2	7.41782	NA	NA	0.858258	0.140614	1.11576	0.888069	-0.486635	0.246538	0.358848	0.358848	NA	NA	NA	NA	NA	NA	NA	NA	NA	NA
	579	OMI-122 R2	nasal_swab	OMI-122	7	M	0	Naive	mild	0	NA	NA	NA	NA	9	8	9	0	12	EPI_ISL_10497457	BA.2	4.06258	NA	NA	1.38989	0.582085	1.44527	1.6575	1.1601	1.74802	1.60848	2.2129	NA	NA	NA	NA	NA	NA	NA	NA	NA	NA
	578	OMI-122 R1	nasal_swab	OMI-122	7	M	0	Naive	mild	0	NA	NA	NA	NA	2	1	2	-7	12	EPI_ISL_10497457	BA.2	6.30995	NA	NA	0.148813	-2.41435	-3.07562	1.24604	0.780149	1.02492	1.37808	1.7078	NA	NA	NA	NA	NA	NA	NA	NA	NA	NA
	581	OMI-123 R2	nasal_swab	OMI-123	55	M	0	Naive	asymptomatic	0	NA	NA	NA	NA	7	7	NA	NA	12	EPI_ISL_10497458	BA.2	5.89117	NA	NA	0.585337	-2.41435	-3.07562	0.32806	-0.697809	0.59281	0.358848	1.02045	NA	NA	NA	NA	NA	NA	NA	NA	NA	NA
	580	OMI-123 R1	nasal_swab	OMI-123	55	M	0	Naive	asymptomatic	0	NA	NA	NA	NA	1	1	NA	NA	12	EPI_ISL_10497458	BA.2	7.56359	positive	2.49969	0.672924	-2.41435	-3.07562	0.43216	-1.31274	-0.911652	0.358848	0.358848	OMI-123 B1	1	NA	-0.8013	2.021	1.457	1.881	1.875	0.3979	0.3979
	582	OMI-123 R3	nasal_swab	OMI-123	55	M	0	Naive	asymptomatic	0	NA	NA	NA	NA	19	19	NA	NA	12	EPI_ISL_10497458	BA.2	NA	negative	NA	1.6453	-2.41435	0.279277	1.67841	0.177863	1.97848	0.653867	2.39436	NA	NA	NA	NA	NA	NA	NA	NA	NA	NA
	585	OMI-124 R3	nasal_swab	OMI-124	68	M	0	Naive	asymptomatic	0	NA	NA	NA	NA	19	19	NA	NA	12	EPI_ISL_10497459	BA.2	4.17898	NA	NA	1.8559	1.1367	1.17056	1.61768	0.0139541	0.961725	0.358848	1.01665	NA	NA	NA	NA	NA	NA	NA	NA	NA	NA
	584	OMI-124 R2	nasal_swab	OMI-124	68	M	0	Naive	asymptomatic	0	NA	NA	NA	NA	8	8	NA	NA	12	EPI_ISL_10497459	BA.2	4.27761	NA	NA	-0.0351389	1.40329	1.44958	0.310016	-1.04827	-2.79912	0.358848	0.358848	NA	NA	NA	NA	NA	NA	NA	NA	NA	NA
	583	OMI-124 R1	nasal_swab	OMI-124	68	M	0	Naive	asymptomatic	0	NA	NA	NA	NA	1	1	NA	NA	12	EPI_ISL_10497459	BA.2	6.50343	NA	NA	1.09598	-0.233824	0.697277	1.16634	-0.229304	0.178429	0.358848	0.389505	OMI-124 B1	1	NA	-1.2366	2.104	1.772	2.155	2.051	0.3979	0.3979
	586	OMI-125 R1	nasal_swab	OMI-125	29	F	0	Vaccinated	mild	2	mRNA-1273	mRNA-1273	mRNA-1273	NA	3	3	2	-8	12	EPI_ISL_10497460	BA.1	6.55113	positive	4	-2.09784	0.711753	0.941187	-0.333021	-1.23596	-3.10015	0.358848	0.358848	OMI-125 B1	3	2	-1.2147	4.453	3.666	2.934	2.561	1.6021	0.3979
	587	OMI-126 R1	nasal_swab	OMI-126	0	M	0	Naive	mild	0	NA	NA	NA	NA	3	3	2	-6	12	EPI_ISL_10497461	BA.1	7.61925	positive	5	0.197119	-2.41435	-0.213938	0.939315	-0.964988	-0.800493	0.358848	0.358848	NA	NA	NA	NA	NA	NA	NA	NA	NA	NA
	588	OMI-127 R1	nasal_swab	OMI-127	9	M	0	Naive	mild	0	NA	NA	NA	NA	1	1	1	-2	17	EPI_ISL_10497462	BA.1	6.74991	positive	4.5	-0.480971	-2.41435	-3.07562	0.478453	-1.32377	-3.10015	0.358848	0.358848	NA	NA	NA	NA	NA	NA	NA	NA	NA	NA
	589	OMI-128 R1	nasal_swab	OMI-128	44	F	0	Vaccinated	mild	2	Ad26.COV2.S	Ad26.COV2.S	BNT162b2	NA	0	0	0	-5	10	EPI_ISL_10497463	BA.1	6.6492	NA	NA	-0.160749	0.908543	1.28265	0.29301	-0.931232	-0.89058	0.358848	0.358848	NA	NA	NA	NA	NA	NA	NA	NA	NA	NA
	590	OMI-129 R1	nasal_swab	OMI-129	5	F	0	Naive	mild	0	NA	NA	NA	NA	1	1	1	-3	10	EPI_ISL_10497464	BA.1	5.83024	positive	3.49996	-2.09784	-2.41435	-0.491324	0.859225	-0.991662	-0.812205	0.358848	0.358848	NA	NA	NA	NA	NA	NA	NA	NA	NA	NA
